# Supplementary material for: The landscape of tiered regulation of breast cancer cell metabolism
Source: Sci Rep. 2019 Nov 28;9:17760. doi: 10.1038/s41598-019-54221-y (PMC6882817; doi:10.1038/s41598-019-54221-y)
Supplement: Supplementary file 2 — Supplementary Dataset 1 [file 41598_2019_54221_MOESM2_ESM.xlsx]

## Sheet: mean
		Pred 1	pred 2	pred 3	pred 4	pred 5	pred 6	pred 7	pred 8	pred 9	pred 10	pred 11	pred 12
Na+ / iodide cotransport	NAIt	-0.0351383	-536.893	-0.030989	-635.349	-733.885	-0.0393571	-495.281	-549.188	-0.0483704	-0.0442307	-0.0438027	-0.051902
sulfate adenylyltransferase	SADT	2.01358	3.01578	1.00428	3.01363	2.00738	3.02165	1.00832	3.06068	0.0214794	0.00143308	0.00252127	1.0007
L-aminoadipate-semialdehyde dehydrogenase (NADH)	AASAD3	0.00447177	0.00438329	0.00352993	0.0021085	0.00194342	0.00881679	0.00594728	0.0140051	0.00858727	0.000754362	0.0216176	0.00347767
malate dehydrogenase, mitochondrial	MDHm	13.1121	13.9012	12.7987	15.0747	13.0752	12.6009	11.6588	12.9906	7.58737	25.6233	18.6473	7.53851
7-dehydrocholesterol reductase	DHCR71r	0.00278228	0.00303217	0.00302397	0.00233569	0.00117439	0.00136801	0.0016408	0.00232905	0.000693124	0.000665808	0.000760726	0.00065295
Phosphatidylserine decarboxylase	PSDm_hs	0.357008	0.0954808	0.358846	0.23491	0.302283	0.325261	0.38089	0.326294	0.00260459	0.00259459	0.00271706	0.00254985
citrate synthase	CSm	12.8502	13.1491	12.7929	13.2878	14.947	14.1795	13.4	12.3742	5.57492	18.0348	13.9128	5.57873
fatty acid transport via diffusion	HDCAtr	513.026	446.227	444.194	388.122	470.972	506.965	421.247	540.209	521.271	481.72	465.646	457.257
3-Methoxy-4-hydroxyphenylglycolaldehyde:NADP+ oxidoreductase	3MOX4HOXPGALDOX_LPAREN_NADP_RPAREN_	-313.903	-349.336	-254.21	-371.749	-365.47	-374.657	-354.037	-296.603	-429.717	-406.834	-383.607	-412.996
Choline O-acetyltransferase	CHAT	0.00317431	0.00889208	0.00228303	0.00575015	0.00849806	0.00611578	0.00546712	0.00340651	0.00779316	0.0144283	0.000603581	0.0065923
sphingomyelinase	SMPD4	0.000119017	0.000532494	9.478e-05	0.000232953	0.00036125	0.000930684	0.000159659	0.00253126	7.84488e-05	8.24663e-05	0.000154662	7.15656e-05
adenine reversible transport, cytosol	ADEt	-1.85764e-05	-0.000207176	-1.71066e-05	-0.000110873	-0.000331223	-0.000655245	-5.37724e-05	-0.00104532	-5.92105e-05	-4.35195e-05	-9.98505e-05	-4.609e-05
nucleoside-diphosphate kinase (ATP:GDP)	NDPK1	109.766	196.808	-55.9313	386.717	31.3437	79.0536	133.631	408.727	122.533	300.598	263.266	326.424
L-serine/L-cysteine Na-dependent exchange (Ser-L in)	SERCYSNaEx	252.004	238.807	287.866	234.306	243.858	228.116	237.028	262.759	186.181	239.877	226.557	264.475
7-alpha,27-Dihydroxycholesterol exchange	EX_xoltri27_LPAREN(e)RPAREN_	6.49115e-05	5.35651e-05	5.6874e-05	4.47875e-05	2.7545e-05	8.20378e-05	8.29493e-05	0.000185033	1.49732e-05	1.4214e-05	2.81259e-05	9.16719e-06
choline phosphotransferase	CEPTC	1.01007	1.00687	0.423579	1.00681	0.523408	1.01955	0.0419466	1.03175	0.00378887	0.317356	0.0049089	1.00019
5,10-methylenetetrahydrofolatereductase (NADPH)	MTHFR3	1.0181	0.248738	1.02116	0.622225	1.02458	0.901374	1.09661	0.91917	0.0220659	0.0211695	0.0233489	0.0213522
glycocholate transport via sodium cotransport	GCHOLAt2	0.0271029	0.0299821	0.0328612	0.0311743	0.0283234	0.0311361	0.0291782	0.0347383	0.028629	0.0277442	0.0275012	0.0265229
Tyrosine:dopa oxidase	TYRDOPO	0.0365069	0.00223252	0.033172	0.00387665	0.000555313	0.00174234	0.0245205	0.00884443	0.000760703	0.000334053	0.000899679	0.000404341
N-acetylglucosamine-6-phosphate deacetylase	AGDC	0.0101979	1.00713	0.006874	0.00717861	0.00346589	0.0102359	0.0148519	0.0341328	0.000307386	0.000311587	0.823983	0.000193098
Biotin transport via sodium symport	BTNt3i	1.01783	1.01132	1.01236	1.0108	1.00575	1.01749	1.02745	1.05551	1.00042	0.451358	0.608639	0.451273
triokinase	TRIOK	1.17679	1.6814	1.58106	1.44076	1.91874	2.08964	1.53214	1.87077	3.19085	3.64903	3.64218	4.02402
pyruvate carboxylase	PCm	1.79144	1.2901	2.03367	0.260494	3.96354	3.65422	3.85471	2.10163	0.0263555	0.000478506	0.670481	1.0005
R group coenzyme a ligase	ARTCOAL1	1.03963	0.299196	1.09575	0.125845	1.00324	0.479605	0.844256	0.390384	5.15567	0.0420056	4.00775	0.825227
C-3 sterol keto reductase (zymosterol)	C3STKR2r	0.00871149	0.00843053	0.00842851	0.00847025	0.00340769	0.00404553	0.00414228	0.00557864	0.00201593	0.00202514	0.00222003	0.00193715
cytidylate kinase (CMP),nuclear	CYTK1n	265.554	195.322	377.926	390.287	173.337	231.982	250.718	398.746	216.857	335.303	345.566	115.698
L-Cysteate:2-oxoglutarate aminotransferase	LCYSTAT	0.00134657	0.000759536	0.00128597	0.000836254	0.000400556	0.000996504	0.00188301	0.00166918	0.000478995	0.000567361	0.000810413	0.000327906
carnitine O-aceyltransferase, peroxisomal	CSNAT3x	0.000331006	0.000264298	0.000244676	0.000299192	0.000168707	0.00039553	0.000411749	0.000984648	9.17245e-05	9.24398e-05	0.000169765	5.81695e-05
24R-Vitamin D-25-hydroxylase (D3)	24_COMMA_25VITD3Hm	6.18396e-05	5.45431e-05	4.12028e-05	4.24977e-05	2.39533e-05	6.43763e-05	7.26121e-05	0.000143183	1.40075e-05	1.50109e-05	2.56162e-05	9.0625e-06
Pyridoxine exchange	EX_pydxn_LPAREN(e)RPAREN_	0.00177252	0.000154818	0.00035516	0.000182936	0.000110434	0.000146049	0.00162234	0.000189825	6.25775e-05	7.15117e-05	0.000443757	5.50889e-05
Taurocholic acid exchange	EX_tchola_LPAREN(e)RPAREN_	0.000104024	6.00294e-05	7.20914e-05	7.94821e-05	4.36473e-05	8.46418e-05	0.000116798	0.000194024	2.35141e-05	2.27972e-05	4.07046e-05	1.44177e-05
Vitamin D3 transport in mitochondria	VITD3tm3	435.196	507.976	489.22	421.344	477.451	502.44	484.707	450.657	463.825	438.229	474.97	438.739
ornithine transaminase reversible (m)	ORNTArm	-0.955228	-1.0031	-0.953865	-1.00257	-0.952761	-1.00485	-1.06012	-1.01308	0.00207297	-1.00024	-0.953277	-1.00205
3 alpha-hydroxysteroid dehydrogenase (type 3)	HSD3A2r	-0.0113494	-0.00820735	-0.00288071	-0.00559785	0.00561697	-0.00667195	-0.0049962	0.0033451	-0.00469019	0.0160917	0.0220881	-0.0116442
T4 transport via facilitated diffusion	THYOXt2	726.402	593.018	403.781	436.576	648.969	444.695	621.915	545.696	604.402	575.309	573.88	587.118
D-alanine/glycine reversible exchange	ALADGLYexR	206.672	205.832	0.00343652	0.00220644	161.77	237.133	190.826	92.132	-0.00468286	136.547	142.927	132.087
alanine-glyoxylate transaminase (irreversible), (peroxisomal)	AGTix	0.00652636	1.41718	0.240998	0.00565945	0.00400654	0.00658532	0.955319	2.03165	0.00309852	0.00723949	0.0760534	0.00114963
diacylglycerol acyltransferase	DGAT	3.5688	2.08033	6.5685	8.5728	9.37348	7.10207	3.21669	9.09212	4.77106	2.09067	6.76197	2.50542
phosphatidic acid phosphatase	PPAP	1.01581	1.01152	1.01142	1.01154	1.00661	1.01661	1.02241	1.05077	1.00397	0.693755	0.849043	0.000237233
orotate phosphoribosyltransferase	ORPT	-2.52306	-1.67791	-1.72408	-1.01348	-1.90885	-1.71756	-2.64883	-1.01161	-0.00350554	-1.0034	-0.00443839	-0.00320081
glycocholate transport via bicarbonate countertransport	GCHOLAt	-0.0151374	-0.00735078	-0.0169716	-0.0255031	-0.0124843	-0.00062948	-0.00926755	-0.00531713	-0.0155888	-0.00628573	0.00291495	-0.0126312
folylpolyglutamate synthetase (10fthf), mitochondrial	FPGS8m	1.0058	1.00449	1.00442	1.00413	1.00237	1.00727	1.00859	0.0213176	0.000192003	0.000175505	0.000312596	0.000140627
methylenetetrahydrofolate dehydrogenase (NADP), mitochondrial	MTHFDm	81.9771	15.8258	108.551	-89.7972	185.154	34.0773	-64.8779	5.15838	19.7444	-126.504	-88.2999	81.7574
Malonyl-CoA Decarboxylase, mitochondrial	MCDm	0.0180531	0.00316771	1.01467	0.00427665	0.00244584	0.00464252	0.0248449	0.00786226	0.000440242	0.000448761	0.00099769	0.000320824
fatty acyl-CoA synthase (n-C10:0CoA)	FAS100COA	1.17149	1.15095	1.1815	1.29457	1.79501	1.20123	1.23144	1.02488	0.0296848	0.0288397	0.0315222	0.0287637
2-Aminoacrylate sulfotransferase	2AMACSULT	0.000472316	0.000381603	0.000790694	0.000424309	0.000328614	0.000486817	0.00111241	0.00069949	0.000122064	0.000241423	0.000268323	7.0522e-05
CO2 endoplasmic reticular transport via diffusion	CO2ter	-0.017423	-0.0168611	-0.016857	-0.0169405	-0.00681538	-0.00809106	-0.00828456	-0.0111573	-0.00403186	-0.00405028	-0.00444007	-0.00387431
L-sulfolactate dehydrogenase (NAD+)	SLDx	-0.00134657	-0.000759536	-0.00128597	-0.000836254	-0.000400556	-0.000996504	-0.00188301	-0.00166918	-0.000478995	-0.000567361	-0.000810413	-0.000327906
myo-Inositol exchange	EX_inost_LPAREN(e)RPAREN_	-0.019405	-0.0195964	-0.0195361	-0.0196283	-0.0197813	-0.0193073	-0.0192212	-0.0181174	-0.0198934	-0.0198619	-0.0198111	-0.0199181
CO2 peroxisomal transport	CO2tp	-0.052269	-0.0505832	-0.0505711	-0.0508215	-0.0204462	-0.0242732	-0.0248537	-0.0334719	-0.0120956	-0.0121508	-0.0133202	-0.0116229
3,4-Dihydroxy-L-phenylalanine exchange	EX_34dhphe_LPAREN(e)RPAREN_	8.34595e-05	0.000251103	6.01805e-05	0.000162848	0.000149017	0.000373441	0.000140698	0.000802004	0.000347763	0.000147242	0.000387456	0.000178154
proline oxidase (L-proline, NAD)	PRO1x	0.0571418	0.0594359	0.0558479	0.0594502	0.0538379	0.0590692	0.0636061	0.0556123	0.0624913	0.0583403	0.0588404	0.0580313
biotinidase (biotin), mitochondrial	BTNDm	1.00924	0.00712816	1.00712	1.00597	0.00251952	0.372491	1.01246	1.03104	1.00024	0.000232662	0.000452279	0.000172349
malic enzyme (NADP), mitochondrial	ME2m	0.0169858	0.013529	0.0141217	0.0138229	0.00656259	0.0217282	0.175327	0.0595444	0.00430424	0.0671779	1.00086	1.00117
Platelet-activating factor acetylhydrolase	PAFH	0.00774381	0.00581477	1.00648	1.00556	0.00336025	0.00990404	1.0113	1.02518	0.600292	0.000284388	0.137806	0.000210333
R total flux	RTOT1	492.21	470.939	485.713	464.851	481.653	424.412	476.301	533.603	486.526	442.418	485.913	444.352
R group to palmitate conversion	ARTPLM1m	0.0987808	0.196749	0.334036	0.000720549	0.13758	0.381105	0.275748	0.219579	4.73025e-05	5.12471e-05	9.39916e-05	3.14341e-05
25-hydroxyvitamin D3 transport from mitochondria	25HVITD3tm	506.236	512.212	490.404	495.585	519.666	490.417	535.125	483.732	471.808	437.409	494.229	483
glucuronolactone reductase	GLRASE	-297.773	-251.022	-1.09455	-280.824	-1.08404	-250.358	-1.10122	-0.949471	-273.873	-278.423	-278.219	-274.742
fatty acid transport via diffusion	ARACHDt2	455.706	473.202	500.765	379.891	443.415	524.516	492.848	481.453	545.244	428.365	419.532	542.198
fatty-acid--CoA ligase	FACOAL226	-514.86	-532.964	-0.0476356	-0.0531622	-505.377	-517.305	-0.0526302	-0.0505891	-545.816	-510.337	-590.92	-582.062
adenylate kinase	ADK1	27.6756	27.8255	26.3826	31.91	28.2049	27.0316	29.2256	28.0775	2.95894	1.11866	2.40383	1.6236
3-hydroxyacyl-CoA dehydratase (3-hydroxyisobutyryl-CoA) (mitochondria)	ECOAH12m	0.0435203	0.0431967	0.043552	0.0432759	0.0471841	0.0467722	0.0473169	0.0461772	0.0478261	0.0482564	0.0477596	0.0481822
dimethylglycine dehydrogenase, mitochondrial	DMGDHm	0.0994508	0.0258361	0.0994871	0.0682648	0.00361153	0.0958461	0.0950501	0.0945991	0.0010792	0.00101422	0.0025616	0.00105827
carnitine O-palmitoyltransferase	LNELDCCPT1	0.0203244	0.000562285	0.000541643	0.0791035	0.000309597	0.000963204	0.0011413	0.017958	4.35702e-05	3.9943e-05	7.32546e-05	2.1655e-05
deoxycytidine deaminase, nuclear	DCYTDn	0.086382	2.35183	0.0935915	2.19341	0.00117197	2.36536	0.553743	0.0562982	0.682731	0.00028015	0.0089961	0.00417051
phosphatidylinositol-4-phosphate 4-phosphatase	PI4PP	0.0160743	0.0142525	0.0131738	0.011753	0.00494898	0.0219444	0.028318	0.0533961	0.000747565	0.000729043	0.00240376	0.000814061
Vitamin D3 exchange	EX_vitd3_LPAREN(e)RPAREN_	7.0295e-05	4.27477e-05	4.96316e-05	4.55517e-05	2.51174e-05	7.18708e-05	8.6704e-05	0.00018263	1.19586e-05	1.35342e-05	2.71619e-05	7.29425e-06
Adrenaline secretion via secretory vesicle (ATP driven)	ADRNLPVESSEC	3.67973e-05	7.03292e-05	3.22304e-05	8.68474e-05	6.69567e-05	0.000139413	6.33611e-05	0.000360947	3.81737e-05	3.09596e-05	5.95977e-05	2.78272e-05
Choline transport, nuclear through pores	CHOLtn	0.000469863	-0.00694906	0.000723531	-0.00294646	-0.00632338	-0.00322624	-0.0019128	0.0015334	-0.00750148	-0.0140936	-7.24874e-05	-0.00636692
formate mitochondrial transport	FORt2m	0.871705	0.769584	1.00556	0.889461	0.168063	0.0208939	0.766994	1.101	1.93486	40.2908	11.7483	1.28506
L-cysteine reversible transport via sodium symport	CYSt4	373.474	398.255	244.711	283.308	399.931	414.501	385.678	356.734	284.307	354.711	272.004	376.891
Beta oxidation of long chain fatty acid	FAOXC140	0.000832805	0.000654898	0.0203326	0.000592671	0.667048	0.0609492	0.0601661	0.00331936	4.55692e-05	4.91579e-05	8.75851e-05	3.05681e-05
phenylacetate-CoA ligase	PACCOAL	9.44082e-05	0.000293416	7.74212e-05	0.00017662	0.000216472	0.000485383	0.000161491	0.0011251	0.000177271	9.52492e-05	0.000247173	0.000120555
carnitine-acetylcarnitine carrier, peroxisomal	CRNCARtp	3.11001	0.587793	0.00785732	0.00565719	1.23084	0.0117317	0.0194722	0.046084	0.0445655	1.03649	0.0546923	0.0400224
xanthine oxidase	XAO2x	3.10412e-05	0.000215699	2.42137e-05	0.00013219	0.000397936	0.000668094	5.45671e-05	0.00107714	8.94418e-05	6.48239e-05	0.000175968	8.1369e-05
24 trihydroxy cholesterol transport	XOLTRI24tc	7.17158e-05	4.69848e-05	4.77519e-05	4.55168e-05	2.55995e-05	6.19287e-05	8.59761e-05	0.000222707	1.46386e-05	1.41007e-05	2.79292e-05	9.24841e-06
acetyl-CoA carboxylase	ACCOAC	16.2048	16.0555	17.2787	17.948	19.838	16.2899	16.5356	15.2117	0.212272	0.204886	0.23257	0.204063
methyglyoxylate synthase 2 (from g3p)	MGSA2	0.325394	1.03901	0.975087	0.222495	0.037586	0.0698953	0.172277	0.0996221	0.000222466	0.000242002	0.000429887	0.000137863
fatty acid intracellular transport	STCOAtx	0.00307769	0.00294282	0.00230625	0.000525333	0.000466854	0.00628743	0.00402102	0.00577833	0.00315795	0.000241284	0.00850046	0.00143472
S-Adenosyl-L-methionine:histamine N-tele-methyltransferase	SAMHISTA	6.09995e-05	0.000180672	5.03391e-05	0.000154141	0.000292226	0.000589023	9.97613e-05	0.00141192	8.85044e-05	8.0851e-05	0.000149398	7.25308e-05
glycine reversible transport via sodium and chloride symport (3:1:1)	GLYt7_LPAREN_311_RPAREN_r	-0.0536364	-0.0603818	-0.0461185	-0.0440028	-0.0607173	-0.0594927	-0.0563257	-0.0511021	-0.0526801	-0.060457	-0.059795	-0.0603143
L-Arginine exchange	EX_arg_DASH_L_LPAREN(e)RPAREN_	-0.0499536	-0.0497388	-0.0499572	-0.0498711	-0.0498241	-0.0496604	-0.0499231	-0.0494832	-0.0494402	-0.049768	-0.0496492	-0.0496674
dihydrofolate reversible lysosomal transport	DHFtl	-2.0148	-2.01106	-2.01273	-2.01041	-2.00583	-2.01711	-2.02145	-0.0509398	-0.000415055	-0.000441614	-0.000787018	-0.000325714
dihydropyrimidinase (5,6-dihydrouracil)	DHPM1	2.51202	1.66252	1.71329	1.00132	1.90176	1.7037	2.64295	0.979898	0.000104776	1.00011	0.000187479	7.65658e-05
DM dgtp(n)	DM_dgtp_LPAREN_n_RPAREN_	1.64461e-05	0.000126342	1.83724e-05	5.43817e-05	0.000128081	0.000290828	3.34584e-05	0.000657538	2.57062e-05	2.15938e-05	4.85802e-05	2.05265e-05
fatty acid transport via diffusion	OCDCAtr	540.328	460.583	464.356	429.185	454.535	524.037	445.159	583.085	479.907	486.6	477.679	528.11
pyridoxal dehydrogenase	PYDXDH	0.000749805	0.000643161	0.000652143	0.000745215	0.000632621	0.000630869	0.00085034	0.00117816	0.00012804	0.000110623	0.000334275	8.84129e-05
5-nucleotidase (XMP)	NTD10	3.67453e-05	0.000219651	2.43737e-05	0.000123077	0.000477026	0.00092744	8.25463e-05	0.00158156	6.879e-05	5.63693e-05	0.000129023	5.70821e-05
biotin-[acetyl-CoA-carboxylase] ligase, mitochondrial	BACCLm	1.00924	0.00712816	1.00712	1.00597	0.00251952	0.372491	1.01246	1.03104	1.00024	0.000232662	0.000452279	0.000172349
dGDP transport via dADP antiport	DNDPt35m	496.928	493.321	494.69	503.872	568.532	514.165	517.962	543.14	533.983	523.607	527.54	529.77
oxysterol 7alpha-hydroxylase	P4507B11r	6.28037e-05	4.82486e-05	4.45288e-05	4.31771e-05	2.22872e-05	5.72962e-05	5.81957e-05	0.000129465	1.21908e-05	1.30624e-05	2.50976e-05	8.06399e-06
glycine oxidase, perixosomal	GLYOp	0.00584787	2.28554	1.65092	0.00420452	0.00278138	0.00560904	0.929683	2.01008	2.5928	0.184283	1.17305	1.49377
phosphatidylinositol-3-phosphate 3-phosphatase	PI3PP	1.01376	1.01041	1.01361	1.0101	1.00615	1.02195	1.02168	1.05363	1.0004	1.00042	1.0008	1.0003
L-pipecolate oxidase, peroxisomal	LPCOXp	0.00447177	0.00438329	0.00352993	0.0021085	0.00194342	0.00881679	0.00594728	0.0140051	0.00858727	0.000754362	0.0216176	0.00347767
7-glutamyl-10FTHF transport, mitochondrial	10FTHF7GLUtm	1.0022	1.0017	1.00177	1.00157	1.00085	1.00273	1.0034	0.00809635	7.03378e-05	6.99239e-05	0.000122851	5.58316e-05
Sarcosine dehydrogenase (m)	SARDHm	0.0998252	0.0321835	0.0998755	0.0687695	0.101169	0.0973079	0.0994981	0.0982831	0.00149864	0.00160379	0.00390757	0.00143503
fatty-acid--CoA ligase	FACOAL1813	-0.000112161	-8.94093e-05	-9.40377e-05	-8.15979e-05	-4.68181e-05	-0.00013105	-0.000159925	-0.000428036	-2.12511e-05	-2.20355e-05	-4.14241e-05	-1.45805e-05
inositol transport via sodium symport	INSTt4	195.081	101.686	0.00460252	153.689	-42.9786	1.75681	-5.72947	145.089	-0.00805304	95.3378	-199.962	79.1603
Dehydroepiandrosterone sulfotransferase	DHEASULT	0.00101762	0.000999149	0.0376409	0.00109006	0.000956352	0.00102236	0.0382076	0.00114991	0.000803849	0.000232235	0.000390863	0.000100276
serine-pyruvate aminotransferase (irreversible), peroxisomal	SPTix	0.00652636	1.41718	0.240998	0.00565945	0.00400654	0.00658532	0.955319	2.03165	0.00309852	0.00723949	0.0760534	0.00114963
carnitine transferase	TTDCPT2	0.000832805	0.000654898	0.0203326	0.000592671	0.667048	0.0609492	0.0601661	0.00331936	4.55692e-05	4.91579e-05	8.75851e-05	3.05681e-05
L-2-amino-3-oxobutanoate decarboxylation, mitochondrial (spontaneous)	AOBUTDsm	1.764	0.0986475	0.0985963	1.47701	1.93597	1.87017	1.75112	1.87911	0.0105254	0.446809	0.116037	0.00235303
ribose transport in via proton symporter	RIBt2	309.806	290.499	381.737	312.099	326.062	282.831	342.201	291.122	289.622	269.958	390.724	280.791
Beta oxidation of long chain fatty acid	FAOXC180	0.848483	0.966052	0.899109	0.000671339	0.921863	0.782899	0.898134	0.931014	3.98337e-05	4.51465e-05	7.23673e-05	2.47779e-05
folylpolyglutamate synthetase (DHF)	FPGS4	1.00866	1.00636	1.00753	1.00617	1.00338	1.00999	1.0129	0.0294808	0.000220132	0.000236812	0.000404381	0.000165953
Noradrenaline secretion via secretory vesicle (ATP driven)	NRPPHRVESSEC	0.000470399	0.000502768	0.000357993	0.000534388	0.000407807	0.000620882	0.000458638	0.000831625	0.000218398	0.000176271	0.000343508	0.000162016
Creatine transport (sodium symport) (2:1)	CREATt4_LPAREN_2_RPAREN_r	-0.000169144	-0.00107591	-0.000152836	-0.000684563	-0.00216932	-0.00470259	-0.000557817	-0.00872592	-0.00018716	-0.00023407	-0.000337599	-0.000146446
Superoxide anion exchange	EX_o2s_LPAREN(e)RPAREN_	0.0570649	0.122264	0.0698552	0.136094	0.00389552	0.151912	0.042289	0.0884195	0.000266917	0.077279	0.106269	0.000122268
3-mercaptolactate-cysteine disulfide transport, extracellular	MERCPLACCYSt	0.0116027	0.00715807	0.0114417	0.0089536	0.000225055	0.000996794	0.0118895	0.0040084	0.000341806	0.000172071	0.000690827	0.000294986
cytidine deaminase, nuclear	CYTDn	0.165887	0.164011	0.37991	0.0592865	3.06563	0.00271157	0.51059	0.0126063	0.000295682	0.000246397	0.000547974	0.000179357
folylpolyglutamate synthetase (10fthf)	FPGS9	1.00433	1.00334	1.00327	1.00316	1.00168	1.00543	1.00578	0.013429	0.000113879	0.000109149	0.000201732	9.14554e-05
phosphatidylinositol 3,4-bisphosphate 5-kinase, nuclear	PI34P5Kn	0.0105717	0.0281829	0.00756952	0.0231474	0.00252768	0.0403215	0.0129109	0.0161162	0.000422824	0.000540454	0.00188951	0.000762358
Gamma-glutamyl hydrolase (5DHF), lysosomal	GGH_DASH_5DHFl	2.0148	2.01106	2.01273	2.01041	2.00583	2.01711	2.02145	0.0509398	0.000415055	0.000441614	0.000787018	0.000325714
carnitine O-aceyltransferase, mitochondrial	CSNATm	0.0273805	0.0262176	0.0283388	0.0245177	0.0133272	0.00920823	0.050987	0.114142	0.00097858	0.000946117	0.00181047	0.000651711
5-aminolevulinate synthase	ALASm	0.000512432	0.00140549	0.000448945	0.000752884	0.00065969	0.00194213	0.000804647	0.00595548	0.000471847	0.000573104	0.000706268	0.000316683
Retinol transport via faciliated diffusion	RETt	0.000130199	9.72557e-05	0.000108095	8.87018e-05	5.07368e-05	0.000140485	0.000191964	0.000517566	2.53069e-05	2.33039e-05	4.63427e-05	1.50047e-05
spermidine synthase	SPMS	1.00139	1.00742	1.00149	1.00172	1.00056	1.00211	1.10526	1.00595	0.000140845	0.000159552	0.00025368	0.000108003
hydroxypyruate transport, peroxisomal	HPYRtp	-0.00652636	-1.41718	-0.240998	-0.00565945	-0.00400654	-0.00658532	-0.955319	-2.03165	-0.00309852	-0.00723949	-0.0760534	-0.00114963
glucose transport via sodium symport	GLCt4	208.541	346.467	244.981	350.868	202.359	212.516	170.672	304.5	308.783	390.424	114.63	362.772
hydrogen peroxide peroxisomal transport via diffusion	H2O2tp	0.150813	-3.57896	-1.55868	-0.761681	0.145871	-1.48902	-0.847127	-2.58847	-50.9988	-35.1531	-15.5329	-51.1476
sodium/ammonium proton antiporter	NAt5	-301.336	281.619	-223.554	-231.115	-24.7368	527.256	429.03	447.465	301.953	549.456	473.158	502.009
glucose transport via membrane vesicle	GLCMter	285.324	301.784	296.337	365.657	327.85	235.298	309.906	222.274	231.723	289.838	312.689	237.97
L-cysteine/L-threonine Na-dependent exchange (Cys-L in)	CYSTHRNaEx	275.473	324.565	283.652	381.222	349.303	363.035	338.648	363.778	389.059	290.416	366.865	331.082
phosphogluconate dehydrogenase	GND	5.13154	4.06997	4.15981	4.38066	4.16674	4.1495	5.2503	4.27109	1.56719	1.00072	1.99084	1.98805
nucleoside-diphosphate kinase (ATP:dTDP), mitochondrial	NDPK4m	-407.883	-410.38	-400.323	-392.388	-400.47	-395.947	-287.708	-364.166	-517.176	-431.741	-455.816	-425.433
UMP kinase (dCTP),nuclear	UMPK6n	-30.7905	-81.7145	-22.3174	-252.057	-101.994	-168.948	-217.215	-213.156	-159.666	-214.34	-215.724	-168.683
2-methylcitrate synthase	MCITS	0.00121089	0.000920685	0.00112649	0.00155827	0.000679968	0.00230842	0.00182569	0.0027979	0.000713748	0.000425244	0.000340507	0.000423226
dGTP transport via dTDP antiport	DNDPt61m	53.4702	53.3617	57.3761	58.802	50.5164	67.2073	58.0116	65.0551	57.9803	61.2797	56.2971	68.6984
4-aminobutyrate transaminase, reversible (mitochondrial)	ABTArm	1.0149	1.06013	1.01373	1.06393	1.00865	1.06604	1.12269	1.08634	0.0456726	1.04988	1.00296	1.05097
25-hydroxyvitamin D3 transport in cytoplasm	25HVITD3tin	489.077	480.979	478.82	496.182	524.485	474.787	498.45	529.399	458.248	521.103	469.987	488.09
xylulokinase	XYLK	1.91628	1.91232	1.98244	2.24393	1.90685	1.98676	2.05673	1.94849	1.44258	0.0192467	1.01957	1.01946
L-isoleucine transport via diffusion (extracellular to cytosol)	ILEtec	-301.233	-337.12	-317.748	-347.798	-317.882	-311.039	-340.439	-321.743	-266.515	-325.039	-326.771	-308.165
guanylate kinase (GMP:ATP)	GK1	0.0974693	0.0793064	0.0984979	1.01458	0.0468205	0.0953388	0.0982271	1.06363	0.00105212	0.000919356	0.00172709	0.000814897
inorganic diphosphatase, nuclear	PPAn	18.9756	1.09767	20.5363	1.08997	24.8832	0.922703	0.096217	0.0981082	2.06404	0.0797496	0.0862263	0.0798487
cholesterol efflux (ATP depedent)	CHSTEROLt	8.92425e-05	5.25277e-05	6.11418e-05	6.87165e-05	3.28602e-05	9.29822e-05	0.000109936	0.000232037	1.88892e-05	2.0424e-05	3.65353e-05	1.19354e-05
malonate-semialdehyde dehydrogenase (acetylating), mitochondrial	MMTSADm	0.040855	0.0402652	0.0407867	0.0398065	0.0443001	0.0424271	0.0434718	0.0402208	0.0472956	0.0476794	0.046792	0.0477342
prostaglandin transport via bicarbonate countertransport	PROSTGE1t	0.015847	0.00106518	0.00107923	0.00114592	0.00100491	0.000994352	0.00104947	0.00140934	0.000385613	0.000395177	0.000614647	0.000295196
ceramide transport protein	CERT1rt	0.00282778	1.00401	0.00194027	0.00174926	1.00213	0.00246848	0.0027558	1.0198	0.000154046	0.000146948	0.000259036	0.000109572
bile acid intracellular transport	DGCHOLte	-4.62876e-05	-3.91103e-05	-3.36394e-05	-4.28019e-05	-2.65221e-05	-5.92655e-05	-6.09702e-05	-0.000183205	-1.40618e-05	-1.53121e-05	-3.00479e-05	-9.65323e-06
Sphingosine 1-phosphate exchange	EX_sphs1p_LPAREN(e)RPAREN_	7.05633e-05	0.000101059	6.40474e-05	0.00010628	5.69093e-05	0.000152921	0.000182752	0.000527061	2.3383e-05	2.16054e-05	4.97845e-05	1.59746e-05
dihydroorotase	DHORTS	-2.52306	-1.67791	-1.72408	-1.01348	-1.90885	-1.71756	-2.64883	-1.01161	-0.00350554	-1.0034	-0.00443839	-0.00320081
FAD transporter, peroxisomal	FADtx	-0.00021557	-0.00016111	-0.00015299	-0.000187868	-0.000110267	-0.000237697	-0.000259225	-0.000627621	-5.97677e-05	-6.01964e-05	-0.000113095	-3.81245e-05
dTTP diffusion in nucleus	DTTPtn	-255.503	-370.211	-225.028	-176.812	-63.9103	-182.233	-416.999	-335.807	-300.237	-496.344	-414.637	-307.988
Deoxyadenosine exchange	EX_dad_DASH_2_LPAREN(e)RPAREN_	1.64575e-05	0.000137932	1.47346e-05	7.19639e-05	0.000147769	0.000290889	3.55355e-05	0.000826858	3.95194e-05	2.73908e-05	5.13616e-05	2.77518e-05
acetol monooxygenase	ACTLMO	0.000969814	0.000678683	0.00052771	0.00059563	0.000324519	0.000851392	0.00101728	0.00109644	0.00469585	0.0244492	0.0419451	0.00110165
L-carnitine outward transport (H+ antiport)	CRNtHa	363.041	302.151	296.651	314.977	344.626	356.782	330.516	284.063	348.294	297.83	409.608	284.688
Glutamate transport, lysosomal	GLUt7l	36.2519	36.1912	36.2132	36.1792	36.1002	36.3009	36.3639	0.858166	0.0077224	0.0075291	0.0132264	0.00555149
Ornithine Decarboxylase	ORNDC	1.00466	1.0521	1.0033	1.05184	1.00218	1.0538	1.10979	1.06127	0.0463729	1.04969	1.00246	1.05127
ribose transport via diffusion	RIBt	-309.806	-290.499	-381.737	-312.099	-326.062	-282.831	-342.201	-291.122	-289.622	-269.958	-390.724	-280.791
pyridoxal kinase	PYDXK	1.01825	1.01214	0.00151091	1.01064	0.00148088	1.01929	1.02291	1.05307	0.000438484	1.00061	0.944312	1.00043
Hydroxypyruvate reductase (NADPH)	HPYRRy	0.00205072	1.00324	0.00326899	0.00207133	0.00154726	0.00187381	0.00592023	1.01401	0.00205889	0.00639142	0.0744735	0.000543273
lysophosphatidylcholine (homo sapiens) exchange	EX_lpchol_hs_LPAREN(e)RPAREN_	8.59095e-05	5.3594e-05	6.89393e-05	5.67362e-05	3.33719e-05	9.10094e-05	0.000113394	0.000336063	1.70609e-05	1.62016e-05	2.84316e-05	1.04641e-05
myo-inositol 3-phosphatase	MI3PP	0.257184	0.667166	0.85376	1.0019	0.573749	0.758784	0.4627	0.699673	0.000113259	0.00010255	0.00019735	6.42947e-05
Acetoacetate mitochondrial transport via H+ symport	ACACt2m	-3.05672	-8.27051	-9.29574	-10.0675	-9.05925	-9.20042	-8.91472	-8.37801	0.230815	2.03259	0.520319	0.53572
C-4 methyl sterol oxidase	C4STMO2Pr	0.00515968	0.00462134	0.00409394	0.00445062	0.00191572	0.00233123	0.00228096	0.00298214	0.00111808	0.00110147	0.0011933	0.00100116
L-lysine transport, peroxisomal (irreversible)	LYStip	0.00447177	0.00438329	0.00352993	0.0021085	0.00194342	0.00881679	0.00594728	0.0140051	0.00858727	0.000754362	0.0216176	0.00347767
cytidylate kinase (dCMP)(GTP)	CYTK4	0.000119376	-0.0104709	-0.0097584	-0.0123926	-0.0214945	-0.011233	-0.00186036	-0.00118651	0.00932108	-0.00195468	-0.00446456	0.00482102
cholate transport via sodium cotransport	CHOLATEt2	0.0479709	0.0403926	0.0502282	0.043142	0.042394	0.0440959	0.0401613	0.0400421	0.0357853	0.0402626	0.0455822	0.0394102
glucose 6-phosphate dehydrogenase, endoplasmic reticulum	G6PDH2rer	255.374	271.954	0.980077	226.203	0.987439	261.527	1.09792	1.08974	252.378	218.335	291.82	275.685
purine-nucleoside phosphorylase (Adenosine)	PUNP1	-0.248937	0.00810115	-0.0323372	-0.0571219	-0.00506364	-0.0890185	-0.179962	-0.055716	0.000258756	0.00024136	-0.000428212	-0.000207778
3 beta-hydroxysteroid dehydrogenase type 1	HSD3B3r	0.0016184	0.00130953	0.00171508	0.00119793	0.000830937	0.00196435	0.00281616	0.00470562	0.00312686	0.0234369	0.0332093	0.00078723
fatty acid intracellular transport	ARACHDCOAtx	-0.000533443	-0.000359216	-0.000487257	-0.000477494	-0.000363344	-0.000643241	-0.000725461	-0.000799678	-0.00148099	-0.000220916	-0.00466967	-0.000491198
nucleoside-diphosphate kinase (ATP:dADP), mitochondrial	NDPK8m	-299.95	-333.669	-356.279	-323.247	-333.293	-332.387	-368.448	-361.63	-353.417	-377.008	-393.128	-389.275
L-lactate reversible transport via sodium symport	L_DASH_LACt4r	177.625	182.305	110.593	193.947	88.829	7.61111	124.847	226.506	66.9205	185.476	-271.464	245.779
fatty acyl-CoA synthase (n-C8:0CoA), lumped reaction	FAS80COA_L	1.17303	1.15251	1.18319	1.29571	1.79588	1.20346	1.23413	1.03019	0.0288314	0.0288723	0.0296475	0.0284573
lipid, flip-flop intracellular transport	DHCHOLESTANATEtm	0.000161724	0.000142298	0.000125326	0.000154126	8.49625e-05	0.000217099	0.000213494	0.000540232	4.60185e-05	4.75556e-05	8.67176e-05	2.96982e-05
5-nucleotidase (dUMP),mitochondrial	NTD1m	0.0041908	0.00387561	0.00435259	0.00436306	0.00353847	0.00614313	0.00524573	0.00961838	0.00041391	0.000419386	0.000769433	0.000286748
nucleoside-diphosphate kinase (ATP:dGDP)	NDPK5	-24.1567	96.5565	-1.20962	-249.146	-188.733	419.656	-51.4653	148.939	-41.7461	-116.408	-183.639	-206.393
3,5-cyclic-nucleotide phosphodiesterase	PDE4	0.000868933	0.000640837	0.000535222	0.00512922	0.00100785	0.000674344	0.000714666	0.0322551	0.000193643	0.000222272	0.000377125	0.00016052
3-Mercaptolactate:NAD+ oxidoreductase	MCLOR	-0.0116027	-0.00715807	-0.0114417	-0.0089536	-0.000225055	-0.000996794	-0.0118895	-0.0040084	-0.000341806	-0.000172071	-0.000690827	-0.000294986
Metanephrine exchange	EX_mepi_LPAREN(e)RPAREN_	0.000166407	0.000195366	0.000159622	0.000292352	0.000208179	0.000557161	0.000242372	0.00172815	7.30965e-05	6.32132e-05	0.000103105	5.5033e-05
O2 transport, peroxisomal	O2tp	0.426347	4.33351	2.08326	1.27637	0.937257	2.12619	1.89596	3.80724	52.0027	44.5549	20.4588	51.1487
H2O transport, mitochondrial	H2Otm	0.000312971	0.000860702	-0.00036522	0.00653071	0.00380196	-0.00520993	0.0132708	0.0055538	-0.0106269	-0.00519348	-0.00921103	0.00159812
phosphatidylinositol phospholipase C	PIPLC	1.00528	1.00386	1.00447	1.0036	1.00225	1.00582	1.00798	1.01678	0.0601504	0.000167385	0.000255077	7.98016e-05
Tyrosine:dopa oxidase (dopaquinone producing 2)	TYRDOPO3	5.32583e-05	0.000147049	3.81819e-05	9.87035e-05	9.3925e-05	0.00021695	7.63583e-05	0.000685636	0.000198947	8.91012e-05	0.000250363	0.000107083
CoA transporter	COAtm	2.79309	-0.425543	-1.00646	-1.00544	0.422362	-1.00868	-1.01151	-1.02624	0.0475312	1.04717	0.0452502	0.0478487
Diacylglycerol phosphate kinase (homo sapiens)	DAGKn_hs	0.182285	0.00837214	0.39752	0.00707486	1.00093	0.0115906	0.672953	0.0126515	0.680349	0.000330739	0.000903852	0.000382372
5-nucleotidase (GMP)	NTD9	0.908751	1.00306	0.910667	1.00243	0.958664	1.00405	0.909752	1.01176	0.00031119	0.000274874	0.00059015	0.000215741
5-Hydroxy-L-tryptophan exchange	EX_5htrp_LPAREN(e)RPAREN_	4.77267e-05	0.000167044	3.6206e-05	0.000109203	0.000161888	0.000291501	7.89605e-05	0.000676508	0.000145363	0.000105932	0.000256872	9.75362e-05
R group to palmitate conversion	ARTPLM3m	0.510536	0.216256	0.0398674	0.000655157	0.137561	0.080945	0.236428	0.185918	4.2992e-05	4.86508e-05	8.46751e-05	2.91755e-05
13-cis-retinoic acid isomerase	RAI3	78.3114	211.385	93.4885	194.929	244.896	164.477	137.036	186.679	149.229	209.334	7.53542	136.184
L-glutamine/L-asparagine Na-dependent exchange (Gln-L in)	GLNASNNaEx	294.58	300.064	257.269	299.553	314.83	282.118	336.128	365.567	251.769	257.96	308.31	279.738
dTTP demand	DM_dttp_LPAREN_m_RPAREN_	0.00066489	0.00152631	0.000520773	0.000910696	0.000530607	0.00149867	0.00103394	0.00620477	0.00012821	0.000352626	0.000236678	9.65157e-05
Serotonin uniport	SRTNtu	0.017218	0.0119749	0.046336	0.00313738	0.0370221	0.0341103	0.059169	-0.00330157	0.0549128	0.0408202	0.025333	0.0260573
Methionine/Leucine exchange (Met in)	METLEUex	408.263	273.89	345.574	295.284	322.367	207.495	270.834	299.563	285.705	243.236	288.19	237.267
K+-Cl- cotransporter (NH4+)	KCC2t	-158.679	-194.606	-72.0599	-95.5861	-452.174	-554.939	-352.591	-310.108	-308.553	-571.858	-516.473	-502.561
nicotinate-nucleotide diphosphorylase (carboxylating)	NNDPR	6.23279e-05	0.000212128	5.46507e-05	0.000122554	0.000217904	0.000479166	0.000101232	0.0012353	3.98435e-05	3.76458e-05	7.10053e-05	2.93071e-05
thiamine-diphosphate kinase	TMDPPK	0.0177237	0.011893	0.0150066	0.0134826	0.00712892	0.0185192	0.0249899	0.0606225	0.000478948	0.000544469	0.00105243	0.000405137
T3 transport via bicarbonate countertransport	TRIODTHYt	-485.095	-575.211	-452.768	-418.452	-560.699	-534.088	-582.903	-533.06	-593.763	-507.321	-616.434	-610.79
mannose transport (uniport)	MANt1r	585.165	468.61	290.881	572.005	373.859	579.251	618.407	497.938	571.524	511.891	114.382	398.215
citrate transport, mitochondrial	CITtbm	1.01435	1.01112	1.01143	1.00969	1.00511	1.01466	1.02034	1.04885	1.00438	1.07968	1.00086	1.00114
24-dehydrocholesterol reductase [Precursor]	DHCR243r	0.00278228	0.00303217	0.00302397	0.00233569	0.00117439	0.00136801	0.0016408	0.00232905	0.000693124	0.000665808	0.000760726	0.00065295
inositol-1,3,4,5-trisphosphate 5-phosphatase	MI1345PP	1.00296	1.00333	1.00441	1.00372	1.00169	1.0056	1.00517	1.01539	0.000211327	0.000222326	0.000400114	0.000143318
Propane-1,2-diol:NAD+ 1-oxidoreductase	PPDOx	342.289	379.576	399.429	390.809	320.81	321.108	333.088	383.075	375.231	356.675	339.402	383.065
L-alanine/L-threonine Na-dependent exchange (Thr-L in)	THRALANaEx	305.647	292.012	221.976	302.045	267.584	300.138	338.167	339.294	230.756	279.832	267.187	269.848
3-Aminopropanoate:2-oxoglutarate aminotransferase (m)	APAT2rm	3.52831	2.68025	2.73262	2.03895	2.92723	2.77809	3.77901	2.02655	0.00372999	1.02266	0.00097453	0.00110216
bilirubin monoglucuronide transport via bicarbonate countertransport	BILGLCURt	0.00089235	0.000995989	0.000927258	0.00129749	0.000996021	0.00100317	0.00116608	0.00156329	0.000348657	0.000404054	0.00056728	0.000291169
fumarylacetoacetase	FUMAC	0.0193381	0.0880591	0.0256352	0.0851329	0.0951635	0.0906331	0.0454006	0.0725706	0.0942528	0.0967268	0.0935088	0.0964065
Dolichyl beta-D-glucosyl phosphate flippase (liver)	DOLGLCP_Lter	0.00565574	0.00355845	0.00475371	0.00431571	0.0039233	0.00463968	0.00643302	0.00691918	0.000487722	0.000407679	0.000718147	0.000275039
glutamine synthetase	GLNS	8.72709	8.1817	7.85951	6.68549	7.59142	7.48721	9.78567	8.46093	0.0391483	0.111543	0.0359429	0.000317001
dUTP transport via dTDP antiport	DNDPt37m	59.899	56.1233	72.4871	73.3634	65.9946	66.8467	67.3616	69.8009	75.1242	76.9891	73.8372	74.5949
5-beta-cytochrome P450, family 27, subfamily A, polypeptide 1	P45027A15m	0.000161724	0.000142298	0.000125326	0.000154126	8.49625e-05	0.000217099	0.000213494	0.000540232	4.60185e-05	4.75556e-05	8.67176e-05	2.96982e-05
O-acetylcarnintine transport into mitochondria via diffusion	ACRNtm	0.0273805	0.0262176	0.0283388	0.0245177	0.0133272	0.00920823	0.050987	0.114142	0.00097858	0.000946117	0.00181047	0.000651711
Ceramide glucosyltransferase	UGCG	0.00282778	1.00401	0.00194027	0.00174926	1.00213	0.00246848	0.0027558	1.0198	0.000154046	0.000146948	0.000259036	0.000109572
R group artificial flux	ARTFR31	0.0990956	0.0757696	0.0846576	0.0360652	0.0979583	0.104983	0.128898	0.00317429	0.00941295	0.00692771	0.00590857	0.0102498
folylpolyglutamate synthetase, mitochondrial	FPGS3m	1.00213	1.00179	1.00174	1.00151	1.0009	1.00265	1.00323	0.00777338	7.93242e-05	7.69132e-05	0.000153721	5.55882e-05
R group artificial flux (C16:1)	ARTFR12	0.00436346	0.00281524	0.0032361	0.488162	0.0017584	0.00482372	0.00630162	0.0147745	0.00453605	2.80707	2.67345	0.00123081
pyrimidine-nucleoside phosphorylase (uracil)	PYNP2r	-0.0946489	-0.0885545	-0.0978148	-0.0244902	-0.0992447	-0.0961396	-0.132085	-0.0454116	0.000321093	3.03885e-05	0.00122982	0.000647277
deoxyuridine kinase (ATP:Deoxyuridine)	DURIK1	1.01868	1.07493	1.01504	1.3021	1.00768	1.08396	1.06887	1.05832	2.00372	0.647533	0.767139	0.883021
retinol dehydrogenase (9-cis,NADH)	RDH2	-174.459	-190.818	-4.99106	-305.163	-179.978	-148.061	-177.217	-308.39	-184.852	-244.17	-223.008	-200.112
nicotinate-nucleotide adenylyltransferase	NNATn	8.39478	0.0369014	9.10509	0.0405645	10.8779	0.0397681	0.0410829	0.0392363	0.990189	0.0406952	0.0427488	0.0374241
oxalate transport via bicarbonate countertransport	OXAHCOtex	357.697	461.48	299.172	387.906	429.258	430.784	390.357	442.021	430.163	463.801	0.0557877	517.225
choline phosphatase	PCHOLPr_hs	0.327007	0.365929	0.00775243	0.467559	0.00711655	0.0244211	0.368266	0.0439696	0.000203785	0.000189083	0.000711493	0.117854
inosine transport in via sodium (1:2) symport	INSt5	0.00487891	29.3616	0.00585205	0.00088899	0.00058465	63.9023	0.000870475	39.8162	15.5063	116.476	47.7295	32.8722
Thiamin exchange	EX_thm_LPAREN(e)RPAREN_	-0.000445405	-0.000373621	-0.000489989	-0.000499975	-0.000478643	-0.000646304	-0.000620818	-0.00100976	-0.000124889	-0.000153751	-0.000200498	-0.000124338
Xylitol exchange	EX_xylt_LPAREN(e)RPAREN_	0.000487097	0.000401659	0.000430852	0.000358659	0.000200323	0.000626899	0.000774506	0.00188066	0.000118658	0.000126159	0.000215157	8.33042e-05
Glutamate formimidoyltransferase	GluForTx	0.0348409	0.0342469	0.03487	0.0345468	0.0433423	0.0426437	0.0439362	0.0413896	0.0459042	0.0461187	0.045617	0.0461341
retinol dehydrogenase (11-cis,NADPH)	RDH3a	420.922	340.211	-103.437	436.486	375.156	321.025	297.715	403.856	332.697	367.072	354.481	263.571
bile acid intracellular transport	TDCHOLAte	-7.09494e-05	-5.229e-05	-5.10166e-05	-6.53903e-05	-3.01527e-05	-8.47554e-05	-8.47639e-05	-0.000159829	-1.57301e-05	-1.6683e-05	-2.84781e-05	-1.03891e-05
2-oxoisovalerate dehydrogenase (acylating; 3-methyl-2-oxopentanoate), mitochondrial	OIVD3m	0.0478935	0.0476074	0.0479359	0.0477174	0.048941	0.0485512	0.0489963	0.0478601	0.0488214	0.0492527	0.0488852	0.0492169
Urea transport via facilitate diffusion	UREAt	-0.0309828	0.0181974	-0.0314896	-0.0269865	4.63256	-0.0143772	-0.0258402	-0.0119418	-0.0220365	-0.0296289	-0.0204163	-0.0165932
L-lactate transport via diffusion (cytosol to mitochondria)	L_DASH_LACtcm	0.076063	0.0816142	0.0782472	0.0762719	0.0846414	0.0724024	0.0698208	0.0603738	0.0609	0.0576502	0.047138	0.0548106
cholesterol ester transporter	XOLESTte	-4.3279e-05	-3.17866e-05	-3.11424e-05	-3.14628e-05	-1.85184e-05	-4.95478e-05	-5.33253e-05	-0.000114661	-8.56333e-06	-8.8205e-06	-1.75885e-05	-5.6655e-06
5-glutamyl-THF transport,m mitochondrial	5THFtm	0.00518187	0.0037209	0.00410892	0.00358015	0.00187218	0.00608839	0.00758671	0.0172771	0.000157564	0.000180738	0.00029161	0.000114806
ethanolamine phosphate phosphatase	ETHP	0.996431	0.0124918	0.0146112	0.0119549	0.450804	0.538666	0.0236316	0.0526892	0.00048621	0.00046979	0.95662	0.960783
Pyridoxamine exchange	EX_pydam_LPAREN(e)RPAREN_	7.36731e-05	0.000272378	6.35792e-05	0.000147732	0.000294507	0.000409604	0.00011302	0.00049657	5.99884e-05	0.000128626	0.00196555	6.4787e-05
Gamma-glutamyl hydrolase (10FTHF6GLU), lysosomal	GGH_DASH_10FTHF6GLUl	2.01191	2.0088	2.00949	2.00818	2.0048	2.0149	2.01691	0.0391406	0.000362615	0.000325634	0.000584873	0.000260233
transaldolase	TALA	1.00533	1.00371	1.03833	1.16976	1.00177	1.04012	1.07411	1.01775	1.00091	0.00427277	1.00043	1.00033
alkyl glycerol phosphocholine acetyl transferase	PAFS	0.00774381	0.00581477	1.00648	1.00556	0.00336025	0.00990404	1.0113	1.02518	0.600292	0.000284388	0.137806	0.000210333
dUDP transport via ADP antiport	DNDPt18m	4.24656e-05	0.000134892	3.00897e-05	7.97382e-05	0.000134981	0.000300782	6.52391e-05	0.000654278	3.46357e-05	2.55073e-05	5.8996e-05	2.53192e-05
carnitine-propcarnitine carrier, peroxisomal	CRNCAR3tp	0.000331006	0.000264298	0.000244676	0.000299192	0.000168707	0.00039553	0.000411749	0.000984648	9.17245e-05	9.24398e-05	0.000169765	5.81695e-05
D-galactose transport via proton symport	GALt2_2	-165.362	-38.8035	-115.474	-156.083	-244.739	11.342	-19.1701	-333.822	-98.9859	-109.784	22.3889	-104.754
NAD synthase (glutamine-hydrolysing)	NADS2	6.23279e-05	0.000212128	5.46507e-05	0.000122554	0.000217904	0.000479166	0.000101232	0.0012353	3.98435e-05	3.76458e-05	7.10053e-05	2.93071e-05
3-hydroxyacyl-CoA dehydratase (3-hydroxybutanoyl-CoA) (mitochondria)	ECOAH1m	-0.0943625	-0.0933095	-0.0943945	-0.0939358	-0.09676	-0.0952901	-0.0973696	-0.0927817	-0.095666	-0.0979704	-0.0917353	-0.0976794
N-acetylglucosamine kinase	ACGAMK	2.0103	2.00774	2.00822	2.00702	2.00465	2.01041	1.0026	2.02839	1.00044	0.000497153	0.000962015	0.000350711
Lathosterol oxidase	LSTO1r	0.00278228	0.00303217	0.00302397	0.00233569	0.00117439	0.00136801	0.0016408	0.00232905	0.000693124	0.000665808	0.000760726	0.00065295
17-beta-hydroxysteroid dehydrogenase	HSD17B8r	0.0447765	0.0543811	0.0644758	0.0447212	0.0603695	0.048762	0.0683092	0.0652654	0.0502235	0.0487724	0.0523193	0.0540263
N-Acetylneuraminate 9-phosphate phosphohydrolase	ACNAMPH	1.00865	1.00647	1.00627	1.00601	1.00324	1.01073	1.01319	1.0296	0.0802401	0.431597	0.000429493	0.784469
phosphatidylinositol 4-kinase, nuclear	PIK4n	0.0729362	1.98771	0.0811094	1.66153	0.00297896	1.98158	0.438403	0.0852416	0.000701667	0.000625436	0.00253328	0.00113199
L-threonine via sodium symport	THRt4	331.178	334.603	210.683	254.598	330.009	377.66	343.015	345.218	246.438	365.842	254.897	318.617
NADPH transporter, peroxisome	NADPHtxu	0.104753	0.101327	0.101295	0.101831	0.0410026	0.048784	0.0499666	0.0675713	0.0242509	0.0243619	0.0267535	0.023284
D-Fructose exchange	EX_fru_LPAREN(e)RPAREN_	0.000471952	0.000347013	0.000358869	0.000329742	0.000175643	0.000494873	0.000602248	0.903008	9.58576e-05	9.28547e-05	0.000214152	7.4152e-05
pyruvate mitochondrial transport via proton symport	PYRt2m	8.30932	8.35993	8.74622	9.37357	13.5097	12.572	9.72823	9.40226	30.1191	14.7665	15.2216	32.1071
uroporphyrinogen-III synthase	UPP3S	6.4054e-05	0.000175686	5.61182e-05	9.41105e-05	8.24612e-05	0.000242767	0.000100581	0.000744436	5.89809e-05	7.1638e-05	8.82835e-05	3.95854e-05
Urea transport via diffusion	UREAtm	-0.0243174	-0.0195889	-0.0218872	-0.0199232	-0.0204264	-0.0227377	-0.0217723	-0.019635	-0.0308614	-0.0226303	-0.0244632	-0.0244407
4-Hydroxyphenylacetate exchange	EX_4hphac_LPAREN(e)RPAREN_	0.000442471	0.00037286	0.000350315	0.000318709	0.000186441	0.000474106	0.0007382	0.00123415	0.000384143	0.000156803	0.000429259	0.000221626
norepinephrine sulfate transport (diffusion)	NRPPHRSFt	7.91663e-05	0.000221344	6.75132e-05	0.00016385	0.000140585	0.000422435	0.000134298	0.000967248	0.000143183	9.51855e-05	0.000208	7.19853e-05
choline phosphate phosphatase	CHLP	0.0206927	0.0141871	0.0138526	0.0123527	0.484109	0.0207673	0.535354	0.0621614	0.000500954	0.000474401	0.957185	0.000349832
dTDP transport via ADP antiport	DNDPt21m	4.11252e-05	0.000174012	3.24189e-05	8.1882e-05	0.000122736	0.000282778	7.96947e-05	0.000775465	3.16551e-05	2.92809e-05	5.8838e-05	2.55376e-05
aspartate 1-decarboxylase	ASP1DC	0.0150363	0.0110787	0.0179425	0.0361975	0.0253898	0.0737393	0.0309806	0.0439684	0.00417121	0.0226417	0.00118874	0.00122092
phosphopantothenoylcysteine decarboxylase	PPCDC	0.000273634	0.000766835	0.00021761	0.00044817	0.000403622	0.00121114	0.000415155	0.00236823	0.000176762	0.00011642	0.000277193	0.000115856
aspartate N-acetyltransferase, mitochondrial	ASPNATm	0.00534273	0.00311683	0.00850533	0.00259425	0.00395661	0.00460457	0.0133549	0.00773739	0.000420932	0.000527465	0.000907689	0.000367206
phosphatidylethanolamine N-methyltransferase	PETOHMm_hs	0.0134294	0.00282594	0.0106877	0.00999738	0.00550615	0.0355041	0.0598626	0.0416152	9.80262e-05	9.44813e-05	0.000165119	7.11316e-05
uridine facilated transport in cytosol	URIt	-208.938	-195.407	-238.966	-279.65	-306.624	-254.302	-274.586	-155.703	-195.749	-161.804	-255.201	-208.07
Ammonia exchange	EX_nh4_LPAREN(e)RPAREN_	7.28298e-05	0.095831	8.11644e-05	0.0524682	0.459939	0.433914	0.016871	0.279767	4.85844	4.73149	4.70512	4.94184
dCDP transport via ATP antiport	DNDPt31m	5.01655e-05	0.000191389	4.08e-05	8.1272e-05	0.000151078	0.000404884	8.72833e-05	0.000940358	4.03115e-05	3.84144e-05	7.06158e-05	2.85853e-05
1-acylglycerol-3-phosphate O-acyltransferase 1	AGPAT1	1.06502	0.322087	1.1368	0.15259	0.999584	0.481559	0.288865	0.383179	5.13964	0.0220657	3.99433	0.817654
C-3 sterol dehydrogenase (4-methylzymosterol)	C3STDH1r	0.00431456	0.00425006	0.00461632	0.00409389	0.0018208	0.00229828	0.00267557	0.00397054	0.000959598	0.00107193	0.00124958	0.00100547
myo-inositol 1-phosphatase	MI1PP	3.89229	3.30323	3.51576	2.97094	4.38317	3.22241	4.1694	3.33205	0.779269	0.000985967	0.00208087	0.000786903
bilirubin beta-diglucuronide transport MDR	BILDGLCURte	0.00100202	0.00110571	0.000876329	0.00117458	0.00101004	0.00137555	0.00131335	0.00175438	0.000320878	0.000412002	0.00057221	0.000270233
D-Alanine transport to perixosome	DALAxt	0.00234598	0.00217211	0.00269	0.00240448	0.00253263	0.00384527	0.00348837	0.0055297	0.0893135	0.000436298	0.24625	0.0990243
dihydrofolate reversible mitochondrial transport	DHFtm	1.00613	1.0047	1.0052	1.00424	1.00245	1.00712	1.00856	0.021459	0.000194923	0.000204803	0.000382637	0.000159761
glycine amidinotransferase (c)	GLYAMDTRc	0.000169144	0.00107591	0.000152836	0.000684563	0.00216932	0.00470259	0.000557817	0.00872592	0.00018716	0.00023407	0.000337599	0.000146446
Pyridoxine 5-phosphate phosphatase	PDXPP	1.01615	1.01206	0.139158	1.01202	0.00103014	1.0209	1.02371	1.05691	0.000442979	1.00059	0.569413	1.00037
L-gulonate endoplasmic reticular export	GULNter	2.91989	2.9146	2.9851	3.24696	2.90867	2.9912	3.08433	2.9738	1.443	1.01979	1.02043	1.01987
phosphatidylinositol-3,4,5-trisphosphate 3-phosphatase	PI345P3P	1.0461	1.02966	1.03784	1.03157	2.01952	1.04681	2.06151	1.13834	0.000839296	0.000800428	0.981845	0.000630393
chloride transport via iodide countertransport	CLI2tex	0.046598	42.4364	0.043984	0.0302178	0.0185615	0.0520648	2.08499	0.0297928	0.045209	0.0513909	0.0500903	0.0513651
aconitase	ACONT	3.28508	4.6362	3.15443	9.17283	9.85843	4.74704	4.40132	6.68147	3.56421	10.2308	7.19705	3.57573
malate transport, mitochondrial	MALtm	10.5205	173.478	243.655	293.159	-302.852	-289.825	-89.369	-17.952	456.478	-119.373	616.744	124.614
glyoxylate oxidase, peroxisomal	GLXO2p	0.00120204	0.00374468	0.00308088	0.000941694	0.00067898	0.00109739	0.00120343	0.00138435	0.0608536	0.0175562	0.0295199	0.0545253
Lecithin retinol acyltransferase (9-cis)	LRAT2	0.11384	0.0658473	0.245509	0.0229377	0.014907	0.120076	0.0432057	0.104397	0.000196315	0.000189444	0.000676778	0.274709
alpha-N-Phenylacetyl-L-glutamine exchange	EX_pheacgln_LPAREN(e)RPAREN_	9.44082e-05	0.000293416	7.74212e-05	0.00017662	0.000216472	0.000485383	0.000161491	0.0011251	0.000177271	9.52492e-05	0.000247173	0.000120555
Glucuronate 1-phosphate phosphatase	GUR1PP	0.0125158	0.0106641	0.0152638	0.0108413	0.00672671	0.0168886	0.0252945	0.0537551	0.000327264	0.000440887	0.000801412	0.000313474
Bilirubin monoglucuronide exchange	EX_bilglcur_LPAREN(e)RPAREN_	2.41429e-05	6.02873e-05	2.11212e-05	3.14593e-05	2.83525e-05	7.85883e-05	3.32132e-05	0.00025	1.76041e-05	2.23861e-05	3.00321e-05	1.25619e-05
R group artificial flux	ARTFR43	0.00250808	0.00169871	0.0024594	0.0958263	0.00108565	0.00219977	0.0027852	0.00226546	0.000828693	0.00148246	0.0015208	0.000971639
bile acid intracellular transport	DGCHOLtx	4.62876e-05	3.91103e-05	3.36394e-05	4.28019e-05	2.65221e-05	5.92655e-05	6.09702e-05	0.000183205	1.40618e-05	1.53121e-05	3.00479e-05	9.65323e-06
Histamine uniport	HISTAtu	0.00170376	0.00107199	0.00117773	0.0012501	0.000947485	0.00138481	0.0015401	0.00196711	0.000321653	0.000440535	0.000670527	0.00027387
adentylate kinase (GTP)	ADK3	-0.00700826	-0.00255507	-0.00905941	-0.0100432	-0.0179791	-0.00385003	-0.0181867	-0.00535686	-0.00322455	-0.0011188	-0.00645959	-0.0112155
AAPSAS	AAPSAS	0.00447177	0.00438329	0.00352993	0.0021085	0.00194342	0.00881679	0.00594728	0.0140051	0.00858727	0.000754362	0.0216176	0.00347767
dUTP transport via dADP antiport	DNDPt40m	65.3245	79.115	68.5691	81.7033	78.3776	72.2215	84.4103	65.9579	78.3511	75.6257	91.0067	73.3926
fatty acid intracellular transport	Rtotaltl	-0.000143484	-0.000648617	-0.000107328	-0.000302532	-0.000394232	-0.00112395	-0.553287	-0.00270768	-9.42238e-05	-6.22712e-05	-0.000122808	-5.1377e-05
Propane-1,2-diol:NADP+ 1-oxidoreductase	PPDOy	204.839	247.635	176.445	195.942	233.017	257.134	260.72	211.634	240.202	251.481	216.934	241.347
L-glutamate 5-semialdehyde dehydratase, reversible, mitochondrial	G5SADrm	0.977489	0.0104931	0.0602215	0.00968163	0.0542231	0.0160043	0.979365	0.0495043	1.00254	0.000206874	0.898805	-0.00171769
deoxyguanosine kinase	DGNSKm	5.05935e-05	0.000210405	4.81766e-05	0.000100022	0.000148191	0.000435162	8.0124e-05	0.00110079	3.72721e-05	4.23115e-05	7.56451e-05	3.23015e-05
adentylate kinase (GTP)	ADK3m	217.902	450.893	128.088	-113.767	435.7	446.699	-443.185	-304.013	-416.2	407.619	356.676	480.734
L-serine/L-asparagine Na-dependent exchange (Ser-L in)	SERASNNaEx	257.174	285.428	198.4	256.144	232.948	244.344	234.845	265.229	255.259	263.593	275.527	253.616
folylpolyglutamate synthetase (10fthf), mitochondrial	FPGS9m	1.0022	1.0017	1.00177	1.00157	1.00085	1.00273	1.0034	0.00809635	7.03378e-05	6.99239e-05	0.000122851	5.58316e-05
phosphatidate transport, nuclear	PA_HStn	-0.182285	-0.00837214	-0.39752	-0.00707486	-1.00093	-0.0115906	-0.672953	-0.0126515	-0.680349	-0.000330739	-0.000903852	-0.000382372
carnitine O-aceyltransferase, mitochondrial	CSNAT2m	0.000331006	0.000264298	0.000244676	0.000299192	0.000168707	0.00039553	0.000411749	0.000984648	9.17245e-05	9.24398e-05	0.000169765	5.81695e-05
phosphate transport, endoplasmic reticulum	PIter	28.7681	44.7036	33.1085	50.8293	38.0569	54.125	47.6625	56.2296	7.9656	5.25698	6.70242	6.87647
ADP transporter, peroxisomal	ADPtx	-0.156807	-0.15175	-0.151713	-0.152465	-0.0613385	-0.0728195	-0.0745611	-0.100416	-0.0362867	-0.0364525	-0.0399606	-0.0348688
N-acetylglucosamine-6-phosphate synthase	ACGAM6PSi	0.0103333	1.00741	0.0070004	0.00738889	0.00362696	0.0107596	0.0150495	0.0356598	0.000373521	0.000388844	0.824135	0.000247863
L-glutamine reversible transport via sodium symport	GLNt4	315.061	352.198	254.212	334.567	388.754	376.624	409.156	374.966	239.467	382.628	272.854	368.372
prostaglandin transport via bicarbonate countertransport	PROSTGE2t	1.01462	1.01071	1.01284	1.01197	1.00565	1.01613	1.02258	1.05662	1.0004	1.00044	-26.8307	-195.129
Adrenaline exchange	EX_adrnl_LPAREN(e)RPAREN_	0.000110392	0.000210988	9.66911e-05	0.000260542	0.00020087	0.00041824	0.000190083	0.00108284	0.000114521	9.28787e-05	0.000178793	8.34815e-05
prostaglandin uniport	PROSTGE2t2	-0.0983537	-0.0987048	-0.0980797	-0.0981552	-0.0987739	-0.0981554	-0.0982499	-0.0977639	-0.0997215	-0.0996241	27.6084	195.677
2-keto-3deoxy-D-glycero-D-galactononic acid phosphohydrolase	KDNH	0.000379713	0.000293585	0.000286954	0.000246858	0.000144564	0.000397496	0.000465629	0.00124543	6.69661e-05	6.52327e-05	0.000119592	4.96167e-05
Beta oxidation of long chain fatty acid	FAOXC2242046x	0.000533443	0.000359216	0.000487257	0.000477494	0.000363344	0.000643241	0.000725461	0.000799678	0.00148099	0.000220916	0.00466967	0.000491198
D-Fructose 1-phosphate D-glyceraldehyde-3-phosphate-lyase	FBA4	1.00255	1.00149	1.00171	1.00229	1.00141	1.00322	1.0261	1.02148	0.000211237	1.00029	0.000450247	0.000241875
Deoxyadenosine deaminase	DADA	0.0242749	0.0674598	0.0252965	0.00169382	0.00132849	0.00288675	0.011181	0.00297452	0.000250284	0.000310878	0.000475515	0.000271045
4-aminobutyrate reversible transport in via sodium symport (1:2)	ABUTt4_LPAREN_2_RPAREN_r	-582.009	-405.758	-536.9	-456.79	-534.874	-593.313	-539.537	-480.298	-630.002	-555.813	-684.541	-532.358
acyl-Coenzyme A oxidase 2, branched chain	ACOX22x	4.62876e-05	3.91103e-05	3.36394e-05	4.28019e-05	2.65221e-05	5.92655e-05	6.09702e-05	0.000183205	1.40618e-05	1.53121e-05	3.00479e-05	9.65329e-06
folylpolyglutamate synthetase (DHF), mitochondrial	FPGS6m	1.00226	1.0016	1.00188	1.00159	1.00093	1.00262	1.00325	0.00775364	6.83257e-05	8.2836e-05	0.000134364	5.74119e-05
acyl-CoA dehydrogenase (isovaleryl-CoA), mitochondrial	ACOAD8m	0.0440225	0.0437627	0.044065	0.0438011	0.0474139	0.0471438	0.047519	0.0464418	0.0475936	0.0483195	0.045324	0.0481546
PHEACGLN extracellular transport via diffusion	PHEACGLNt	9.44082e-05	0.000293416	7.74212e-05	0.00017662	0.000216472	0.000485383	0.000161491	0.0011251	0.000177271	9.52492e-05	0.000247173	0.000120555
deoxycytidine transport via diffusion	DCYTt	-3.46009e-05	-0.000219598	-3.1731e-05	-8.6251e-05	-0.000161297	-0.000391633	-6.12499e-05	-0.00098635	-5.27554e-05	-4.01241e-05	-8.56353e-05	-3.75578e-05
acetone mitochondrial transport via proton symport	ACETONEt2m	-0.0111339	-0.011951	-0.0118137	-0.00845724	-0.00454542	-0.0116589	-0.0118967	-0.0248329	-13.1404	-2.13211	-6.71635	-14.9529
nicotinate-nucleotide adenylyltransferase	NNATr	-454.982	-440.562	-465.209	-452.419	-440.742	-481.429	-455.908	-487.796	-483.984	-479.11	-450.483	-489.215
Lathosterol oxidase	LSTO2r	0.00592921	0.00539836	0.00540454	0.00613456	0.0022333	0.00267752	0.00250148	0.00324959	0.00132281	0.00135933	0.00145931	0.0012842
nucleoside-diphosphate kinase (ATP:GDP), mitochondrial	NDPK1m	-531.964	240.648	77.7679	119.772	193.11	220.488	356.69	144.45	200.085	113.945	261.907	159.775
Glycolate oxidase, peroxisome	GLYCTO1p	1.01267	2.00753	1.00827	1.00964	1.00614	2.01449	1.04196	2.05758	0.0592149	6.06385	0.0530527	32.5984
Glutamate transport via Na, H symport and K antiport	GLUt6	0.0661394	0.0658801	0.0584971	0.0648121	0.0614019	0.0634087	0.0610892	0.0660151	0.0588271	0.0613347	0.0615799	0.0597878
sphingosylphosphorylcholine (homo sapiens) exchange	EX_spc_hs_LPAREN(e)RPAREN_	5.12543e-05	7.33214e-05	3.89856e-05	6.00193e-05	4.44814e-05	0.000120744	7.24943e-05	0.000397942	1.48767e-05	1.85283e-05	3.07159e-05	1.33876e-05
hyaluronan biosynthesis, precursor 1 exchange	EX_ha_pre1_LPAREN(e)RPAREN_	6.86972e-05	0.000149539	7.65174e-05	0.000111233	8.92762e-05	0.000276502	0.000105532	0.000753093	3.7371e-05	4.4071e-05	7.99411e-05	2.68716e-05
fatty acid intracellular transport	ADRNCOAtx	0.000533443	0.000359216	0.000487257	0.000477494	0.000363344	0.000643241	0.000725461	0.000799678	0.00148099	0.000220916	0.00466967	0.000491198
lipid, flip-flop intracellular transport	XOLDIOLONEt	-0.000169282	-0.000122	-0.00011935	-0.000145066	-8.37446e-05	-0.000178431	-0.000198255	-0.000444416	-4.5706e-05	-4.48842e-05	-8.30472e-05	-2.84713e-05
dADP transport via dUDP antiport	DNDPt8m	495.828	451.898	449.007	498.835	491.573	455.259	469.319	494.195	502.888	531.232	516.958	486.388
cysteine oxidase	CYSO	0.0998095	0.098996	0.0998424	0.0993914	0.0983077	0.0981311	0.101562	0.0961531	0.0918037	0.0992546	0.0773963	0.0970202
UDP-glucuronosyltransferase 1-10 precursor, microsomal	UGT1A2r	1.77809e-05	5.0094e-05	1.62254e-05	2.77636e-05	2.39233e-05	7.12839e-05	3.22641e-05	0.000224618	1.54673e-05	1.91359e-05	2.46732e-05	1.0468e-05
bicarbonate transport (HCl/NaHCO3 exchange)	NAHCO3_HCLt	302.026	266.936	448.918	410.563	211.706	129.331	121.83	137.265	2.49251	278.138	-294.057	164.137
L-alanine/glycine reversible exchange	ALAGLYexR	-74.4576	-106.709	-0.0210978	-0.00932848	-29.0661	-96.1334	-85.8554	-137.241	-0.0288269	-101.06	-132.981	-63.0333
glucose 6-phosphate endoplasmic reticular transport via diffusion	G6Pter	1.01686	1.01338	1.01359	1.01238	1.00682	1.02088	1.02487	1.06172	1.00048	0.843582	0.981229	0.843471
L-proline reversible transport via proton symport	PROt2r	48.8905	21.5246	70.2117	11.5872	34.3097	171.474	105.543	0.335171	148.993	28.5676	230.816	34.7471
UMP kinase (dCTP)	UMPK6	-207.643	-202.961	-168.523	-135.733	-84.011	-165.948	-248.559	-285.819	-171.129	-42.6181	-181.517	-241.737
phosphatidylinositol 3,4-bisphosphate 5-kinase	PI34P5K	2.04616	2.03321	2.03872	2.03087	2.01925	2.05212	2.06328	2.13995	1.00092	0.902833	0.962407	0.863364
L-serine/L-threonine Na-dependent exchange (Thr-L in)	THRSERNaEx	288.068	318.289	345.213	333.876	276.527	299.72	345.537	345.383	249.05	279.015	313.132	298.343
Choline exchange	EX_chol_LPAREN(e)RPAREN_	-0.00623632	-0.00883111	-0.00599429	-0.00733193	-0.00825228	-0.00423172	0.0320235	0.00397582	-0.00591266	-0.00709538	-0.00752433	-0.00590853
phosphatidylinositol-3,4-bisphosphate 4-phosphatase, nuclear	PI34P4Pn	0.00948398	0.0166458	0.00963174	0.013407	0.00231212	0.0242828	0.0135406	0.0192605	0.000566323	0.000554049	0.00188387	0.000737156
nucleoside-diphosphate kinase (ATP:dUDP)	NDPK6	353.318	348.7	333.865	389.01	346.228	353.64	385.761	336.61	385.645	388.882	367.539	394.271
cytidylate kinase (dCMP,dATP),nuclear	CYTK13n	-0.306235	108.686	39.5046	122.713	154.331	30.5709	-11.3786	39.3005	-83.506	201.745	26.3505	-12.6589
Tetrahydrobiopterin-4a-carbinolamine dehydratase	THBPT4ACAMDASE	0.0497638	0.0482843	0.0503775	0.0485872	0.0497139	0.0498866	0.0512242	0.0497391	0.0501257	0.0500136	0.0506706	0.0498101
diphosphomevalonate decarboxylase	DPMVDx	0.052269	0.0505832	0.0505711	0.0508215	0.0204462	0.0242732	0.0248537	0.0334719	0.0120956	0.0121508	0.0133202	0.0116229
proteolysis of apoC-Lys-btn, mitochondrial	APOC_DASH_LYS_DASH_BTNPm	1.00924	0.00712816	1.00712	1.00597	0.00251952	0.372491	1.01246	1.03104	1.00024	0.000232662	0.000452279	0.000172349
Putrescine:oxygen oxidoreductase (deaminating)	PTRCOX1	0.00327607	0.0446793	0.00181646	0.0501274	0.00161797	0.0516835	0.00453528	0.0553206	0.046232	1.04953	1.00221	1.05116
guanine phosphoribosyltransferase	GUAPRT	1.00325	1.0783	1.00678	2.00424	1.00119	1.09037	1.00537	2.0162	0.000355136	0.00032763	0.000613601	0.000252931
Serotonin exchange	EX_srtn_LPAREN(e)RPAREN_	3.61884e-05	0.000200826	3.80718e-05	0.000108898	0.000158655	0.000399785	8.64823e-05	0.000585517	0.000217144	0.00013039	0.000422232	0.000124163
5-Oxoproline amidohydrolase (ATP-hydrolysing) (ir)	OPAHir	0.00239496	0.00287046	0.00275138	0.00276552	0.00233503	0.00273644	0.0030065	0.0037966	0.000300304	0.000317666	0.000635749	0.00022244
carnitine transferase	VACCCPT2	0.0202405	0.000496807	0.000484172	0.223466	0.000220015	0.000860202	0.00105846	0.0136077	3.77335e-05	3.8041e-05	6.70552e-05	2.07985e-05
gamma-glutamylcyclotransferase	GGLUCT	0.00239496	0.00287046	0.00275138	0.00276552	0.00233503	0.00273644	0.0030065	0.0037966	0.000300304	0.000317666	0.000635749	0.00022244
succinate transport, mitochondrial	SUCCt2m	-0.00102285	-0.43209	-0.0596165	-0.0202568	-0.255249	-0.961155	-0.00121253	-0.00323334	-0.0404962	-0.000473737	-0.000396395	-0.000275096
glycogen phosphorylase (glygn2 -> dxtrn)	GLPASE1	0.0989324	0.00041582	0.667426	0.000556962	1.00034	1.00115	0.00112124	1.00315	2.43389e-05	2.40988e-05	4.33429e-05	1.67067e-05
Glycine betaine transport via diffusion (mitochondria to cytosol)	GLYBtm	0.340738	0.0824117	0.342389	0.219957	0.30168	0.319791	0.339238	0.31062	0.00339383	0.00453457	0.0049732	0.00337272
D-lactate exchange	EX_lac_DASH_D_LPAREN(e)RPAREN_	0.0011412	0.000856392	0.000842731	0.000705316	0.000438032	0.00114315	0.00157831	0.00384134	0.000463237	0.000445676	0.000790559	0.000321961
Hydroxymethylglutaryl CoA reductase (ir)	HMGCOARx	0.052269	0.0505832	0.0505711	0.0508215	0.0204462	0.0242732	0.0248537	0.0334719	0.0120956	0.0121508	0.0133202	0.0116229
sphingosine-1-phosphate transport	SPHS1Ptr	1.01889	1.01462	1.01431	1.01255	1.00751	1.02249	1.57867	1.06533	1.00062	0.94173	1.00111	0.980828
malate dehydrogenase	MDH	2.90257	1.94531	2.10102	1.31387	0.863011	0.855125	1.65277	-1.50203	-1.97235	-5.46721	-5.37988	-1.95969
Gamma-glutamyl hydrolase (6THF), lysosomal	GGH_DASH_6THFl	2.01118	2.00876	2.00995	2.00876	2.00455	2.01444	2.01665	0.039416	0.000370797	0.000358406	0.000618871	0.000255953
cytidine deaminase	CYTD	0.00133487	0.00117645	0.00120119	0.00147546	0.000721664	0.00145619	0.00106896	0.00264135	0.000256397	0.000241147	0.0005867	0.000249045
nucleoside-diphosphate kinase (ATP:dCDP)	NDPK7	-186.953	-278.064	-357.714	-7.61281	72.4033	-210.801	-296.563	-241.237	-349.521	136.774	-128.231	-345.252
GMP reductase	GMPR	1.00519	0.996019	0.999288	0.996353	1.00215	0.997794	1.0052	1.00396	0.998301	0.000170909	0.919915	0.000169928
3-hydroxyisobutyryl-CoA hydrolase, mitochondrial	3HBCOAHLm	0.0435203	0.0431967	0.043552	0.0432759	0.0471841	0.0467722	0.0473169	0.0461772	0.0478261	0.0482564	0.0477596	0.0481822
Tyramine O-sulfate transport (diffusion)	TYMSFt	8.49269e-05	0.00034217	7.70218e-05	0.000174202	0.00017214	0.000479807	0.00013991	0.000923323	0.000149008	8.61674e-05	0.000209004	7.58858e-05
mesaconate--CoA ligase (ADP-forming), mitochondrial	MECOALm	188.62	140.378	41.0607	82.5184	88.9368	97.6366	-410.153	-50.7734	-463.384	132.108	93.6086	179.83
L-valine transport via diffusion (extracellular to cytosol)	VALtec	-261.56	-327.95	-324.656	-355.481	-337.834	-399.678	-345.785	-373.343	-277.601	-273.609	-312.484	-303.249
chloride transport via formate countertransport (2:1)	CLFORtex2	0.157206	0.203321	0.00177751	0.141014	0.885871	0.903573	0.802784	0.930592	1.85784	0.094227	0.253116	0.74856
L-cysteine/L-glutamine reversible exchanger	CYSGLUexR	102.969	-21.703	-0.0137196	-0.0163964	-12.9941	6.86735	78.4664	-109.358	0.00894775	4.64045	147.156	-39.8999
ADP/ATP transporter, mitochondrial	ATPtm	936.226	940.964	929.76	920.436	923.001	925.26	919.348	924.99	920.609	912.274	927.57	917.841
Hydroxymethylglutaryl CoA synthase (ir)	HMGCOASim	3.12753	0.793032	0.472057	0.0087056	1.22701	3.84761	0.00832066	1.38138	0.0012104	0.999906	0.00191951	0.000742457
fatty acid transport via diffusion	CRVNCtr	526.882	486.825	524.904	465.12	594.967	534.718	523.966	542.322	604.615	607.553	524.267	540.771
27 hydroxy cholesterol transport	XOL27OHtm	-6.49115e-05	-5.35651e-05	-5.6874e-05	-4.47875e-05	-2.7545e-05	-8.20378e-05	-8.29493e-05	-0.000185033	-1.49732e-05	-1.4214e-05	-2.81259e-05	-9.16718e-06
3 beta-hydroxysteroid dehydrogenase type 1	HSD3B2r	0.00171345	0.0015454	0.00131644	0.00104884	0.000823188	0.00238984	0.00293339	0.00512591	0.00262083	0.0254749	0.0337684	0.000723427
valine transaminase, mitochondiral	VALTAm	0.0181113	0.0217675	0.0190068	0.0185845	0.0316667	0.0207634	0.017092	0.00255855	0.0054527	-10.245	0.00393093	0.00283402
carnitine O-stearoyl transferase	C180CPT2	0.848483	0.966052	0.899109	0.000671339	0.921863	0.782899	0.898134	0.931014	3.98337e-05	4.51465e-05	7.23673e-05	2.47779e-05
3-Methylimidazoleacetic acid exchange	EX_3mlda_LPAREN(e)RPAREN_	6.09995e-05	0.000180672	5.03391e-05	0.000154141	0.000292226	0.000589023	9.97613e-05	0.00141192	8.85044e-05	8.0851e-05	0.000149398	7.25308e-05
4-Hydroxyphenylpyruvate:oxygen oxidoreductase	34HPPOR	0.0193381	0.0880591	0.0256352	0.0851329	0.0951635	0.0906331	0.0454006	0.0725706	0.0942528	0.0967268	0.0935088	0.0964065
ammonia peroxisomal transport	NH4tp	-0.0126656	-2.29209	-1.65714	-0.0087175	-0.00725744	-0.0182711	-0.939119	-2.02962	-2.6907	-0.185474	-1.44091	-1.59627
C160 transport into the mitochondria	C160CPT2	0.236129	0.196681	0.471182	0.000570837	0.372872	0.261053	0.255998	0.172531	4.16285e-05	5.00481e-05	9.17909e-05	2.86582e-05
uracil transport via facilated diffusion	URAt	-4.83361e-05	-0.000511369	-4.72033e-05	-0.000157474	-0.00047656	-0.00135209	-9.46008e-05	-0.00347868	-0.00011091	-7.0598e-05	-0.000153923	-6.96679e-05
UDP-glucuronosyltransferase 1-10 precursor, microsomal	UGT1A10r	2.41429e-05	6.02873e-05	2.11212e-05	3.14593e-05	2.83525e-05	7.85883e-05	3.3213e-05	0.00025	1.76041e-05	2.23861e-05	3.00321e-05	1.25619e-05
cytidylate kinase (dCMP),nuclear	CYTK2n	98.7247	268.25	373.126	356.961	88.2524	179.655	157.261	159.412	264.531	119.205	239.459	61.9865
Sarcosine transport (mitochondrial)	SARCStm	0.000374393	0.00634743	0.000388378	0.000504771	0.0975578	0.0014618	0.00444799	0.00368399	0.000419442	0.000589571	0.00134597	0.000376763
nucleoside-diphosphate kinase (ATP:IDP)	NDPK9	496.139	231.628	-322.305	-287.59	-428.238	-335.677	712.603	-352.089	116.662	126.104	262.792	-157.37
glutamate 5-kinase (m)	GLU5Km	1.93272	1.0136	1.01409	1.01226	1.00698	1.02085	2.03949	1.06258	1.00047	1.00045	1.85208	1.00033
Aminobutyraldehyde dehydrogenase	ABUTD	1.00464	1.05196	1.00328	1.05179	1.00211	1.05361	1.10976	1.06074	0.0463366	1.04966	1.0024	1.05124
dGDP transport via dUDP antiport	DNDPt33m	535.843	520.143	527.604	579.911	493.126	529.959	538.499	529.644	529.78	509.506	506.238	536.814
pyrroline-5-carboxylate reductase	P5CRx	0.0350947	0.0379789	0.0388912	0.0401465	0.0320614	0.0340754	0.0371417	0.0319248	0.0381794	0.0339072	0.0313603	0.0345482
L-aspartate transport via Na, H symport and K antiport	ASPt6	0.0498936	0.0496264	0.0499167	0.04967	0.0496717	0.0492371	0.0498457	0.0486997	0.0492385	0.049792	0.0493104	0.0496566
bile acid intracellular transport	TDCHOLAtx	7.09494e-05	5.229e-05	5.10166e-05	6.53903e-05	3.01527e-05	8.47554e-05	8.47639e-05	0.000159829	1.57301e-05	1.6683e-05	2.84781e-05	1.03891e-05
3-hydroxyacyl-CoA dehydrogenase (2-Methylacetoacetyl-CoA), mitochondrial	HACD9m	0.0478935	0.0476074	0.0479359	0.0477174	0.048941	0.0485512	0.0489963	0.0478601	0.0488214	0.0492527	0.0488852	0.0492169
Alanine-Sodium symporter	ALAt4	408.099	372.535	320.067	365.632	403.487	413.415	442.999	389.124	266.192	407.931	297.156	419.774
fatty-acid--CoA ligase	FACOAL191	0.00893058	0.00656427	0.00739276	0.00597774	0.00328926	0.00984454	0.0122266	0.0295915	0.000229629	0.000251109	0.000395365	0.000171285
dUTP transport via ADP antiport	DNDPt42m	4.06573e-05	0.000183254	3.26667e-05	8.79407e-05	0.000147924	0.000356596	7.07823e-05	0.00086042	2.94644e-05	2.99199e-05	5.64937e-05	2.79472e-05
L-1-pyrroline-3-hydroxy-5-carboxylate dehydrogenase	PHCDm	484.371	485.125	523.283	491.676	462.605	499.615	457.668	456.719	486.758	495.534	489.05	509.337
Isocitrate dehydrogenase (NADP+)	ICDHyrm	4.5429	3.69532	4.48549	2.05636	2.31954	4.28926	4.92068	2.62255	1.00472	3.37888	3.12643	1.00116
L-1-Pyrroline-3-hydroxy-5-carboxylate spontaneous conversion to L-4-Hydroxyglutamate semialdehyde, mitochondrial	PHCHGSm	-484.371	-485.125	-523.283	-491.676	-462.605	-499.615	-457.668	-456.719	-486.758	-495.534	-489.05	-509.337
leucine mitochondrial transport	LEUt5m	0.0131685	0.0240214	0.0150462	0.0173244	0.0280693	0.0150966	0.0116954	-0.000891942	-3.94468e-05	-7.75043	-0.0148262	0.00861463
fatty acyl-CoA desaturase (n-C18:1CoA -> n-C18:2CoA)	DESAT18_8	0.0137035	0.00208987	0.0016914	0.021046	0.000979194	0.0018392	0.00256209	0.00772663	0.00117359	0.00219844	0.00336317	0.000687142
retinyl ester hydrolase	RETH	10.3519	14.2897	8.39682	9.26216	8.21471	10.6167	9.89133	11.4915	11.7194	13.2857	11.9456	15.3918
glycolate transport into peroxisome	GLYCLTtp	1.01267	2.00753	1.00827	1.00964	1.00614	2.01449	1.04196	2.05758	0.0592149	6.06385	0.0530527	32.5984
L-lactate reversible transport via proton symport	L_DASH_LACt2r	-177.626	-182.306	-110.594	-193.948	-88.8295	-7.61215	-124.849	-226.509	-66.921	-185.476	271.463	-245.779
5-methylthioadenosine phosphorylase	MTAP	1.00141	1.00756	1.00151	1.00177	1.00064	1.0023	1.1053	1.00649	0.000177164	0.000192499	0.000319296	0.000138197
Formate exchange	EX_for_LPAREN(e)RPAREN_	0.17841	0.228454	0.00309942	0.160013	0.982611	1.00871	0.888558	1.01839	1.95523	0.172749	0.310851	0.844367
pantothenate kinase	PNTK	0.000273634	0.000766835	0.00021761	0.00044817	0.000403622	0.00121114	0.000415155	0.00236823	0.000176762	0.00011642	0.000277193	0.000115856
ABC bile acid transporter	TCHOLAt3	1.01516	1.01109	1.01199	1.01186	1.00566	1.02117	1.0221	1.0555	1.00038	0.627877	0.843905	0.627753
carnitine O-palmitoyltransferase	VACCCPT1	0.0202405	0.000496807	0.000484172	0.223466	0.000220015	0.000860202	0.00105846	0.0136077	3.77335e-05	3.8041e-05	6.70552e-05	2.07985e-05
C161 transport into the mitochondria	C161CPT22	0.0594884	0.157505	0.0790593	0.000604428	0.274822	0.16104	0.118883	0.197696	3.92614e-05	4.33973e-05	7.71581e-05	2.57592e-05
dNAD transport, nuclear trhough pore	DNADtn	-8.39478	-0.0369014	-9.10509	-0.0405645	-10.8779	-0.0397681	-0.0410829	-0.0392363	-0.990189	-0.0406952	-0.0427488	-0.0374241
myo-Inositol-1-phosphate synthase	MI1PS	0.00418131	0.00301486	0.00341375	0.00258813	0.00152157	0.00440247	0.00503235	0.014415	0.0385571	0.000274177	0.000718269	0.000256293
glucuronate endoplasmic reticular transport	GLCURter	2.91989	2.9146	2.9851	3.24696	2.90867	2.9912	3.08433	2.9738	1.443	1.01979	1.02043	1.01987
Fumarate:thiosulfate antiport, mitochondrial	FUMTSULtm	24.2111	-539.946	491.469	463.272	-146.925	-202.245	-22.471	-42.8258	498.893	-519.631	194.613	103.236
C180 transport into the mitochondria	C180CRNt	0.848483	0.966052	0.899109	0.000671339	0.921863	0.782899	0.898134	0.931014	3.98337e-05	4.51465e-05	7.23673e-05	2.47779e-05
N-Methylhistamine:oxygen oxidoreductase (deaminating)	MHISOR	6.09995e-05	0.000180672	5.03391e-05	0.000154141	0.000292226	0.000589023	9.97613e-05	0.00141192	8.85044e-05	8.0851e-05	0.000149398	7.25308e-05
phosphoglucomutase	PGMT	-5.22835	-5.43373	-9.83827	-4.76562	-12.4912	-11.5819	-3.67571	-12.596	-1.7399	-1.35492	-1.35629	-1.35456
NMN synthetase	NMNS	0.00447717	0.00315765	0.00259018	0.00330026	0.00177964	0.00553861	0.00648119	0.0142054	0.000104981	9.56366e-05	0.000226354	7.42032e-05
D-Alanine Oxidase (x)	DALAOXx	0.00234598	0.00217211	0.00269	0.00240448	0.00253263	0.00384527	0.00348837	0.0055297	0.0893135	0.000436298	0.24625	0.0990243
5-Methyltetrahydrofolate transport via receptor binding and protolysis	5MTHFt	617.969	550.862	580.982	534.443	527.732	529.865	467.185	580.024	535.496	546.486	608.391	651.698
biotinidase (biotin)	BTND1	0.526218	0.00634111	0.561106	0.492203	0.00161121	0.00902905	0.527691	0.565192	0.530301	0.00021618	0.000357083	0.000151494
L-serine via sodium symport	SERt4	360.584	353.031	260.077	252.794	328.828	321.546	292.634	391.989	253.219	333.407	293.253	362.115
guanidinoacetate N-methyltransferase (c)	GACMTRc	0.000169144	0.00107591	0.000152836	0.000684563	0.00216932	0.00470259	0.000557817	0.00872592	0.00018716	0.00023407	0.000337599	0.000146446
thiamine-triphosphatase	THMTP	0.017412	0.0116424	0.0146493	0.0131276	0.00676326	0.0180368	0.0245298	0.0598018	0.000410125	0.000470431	0.000932176	0.000346439
phosphatidylinositol 4-kinase	PIK4	2.42527	0.555853	2.37739	0.86779	2.469	0.519911	2.12122	2.51786	0.000777829	0.000668324	0.00113035	0.00034112
adenosylhomocysteinase	AHC	1.12432	0.268608	1.12384	0.688549	1.00498	0.981493	1.19528	1.00411	0.00170013	0.0018663	0.00342602	0.0013316
GABA secretion via secretory vesicle (ATP driven)	GABAVESSEC	0.000738622	0.000816904	0.00112433	0.00100016	0.00623047	0.000967281	0.0206889	0.00134656	0.000316656	0.000389403	0.000630623	0.000260972
cytidylate kinase (CMP,UTP)	CYTK7	234.728	255.419	158.292	103.834	215.929	5.28939	205.838	83.5231	108.881	-59.1785	229.981	148.384
glycine-cleavage complex (lipoylprotein), mitochondrial	GCCam	0.0931185	0.0989919	0.098937	0.0700473	0.0197686	0.0352791	0.0496821	0.0468713	0.0953253	0.0997675	0.0542642	0.0963425
inositol-1,4,5-trisphosphate 5-phosphatase	MI145PP	1.003	1.00243	1.00286	1.00221	1.00124	1.00398	0.985178	1.00994	0.000165434	0.000129016	0.000264499	9.82866e-05
acetyl-CoA synthetase	ACSm	0.0274757	0.0141888	0.0278556	0.0181581	0.013163	0.0887509	0.0512834	0.0286597	0.000453097	0.000467296	0.000652715	0.000235224
5-nucleotidase (dTMP)	NTD5	1.01762	0.00163674	1.01389	1.01204	1.00715	0.0430298	1.02272	0.00593623	1.00059	0.726066	0.922607	0.902358
UMP kinase (GTP),nuclear	UMPK4n	-98.0034	-151.654	-187.241	-36.2422	74.7957	-18.8617	-64.214	-76.599	24.5204	-130.549	-49.5706	90.5707
(R)-3-Hydroxybutanoate transport via H+ symport	EX_bhb_LPAREN(e)RPAREN_	0.000589416	0.000631244	0.000538273	0.000512631	0.000275492	0.000600909	0.00109979	0.00278638	0.000575277	0.000474372	0.000856622	0.000429124
Dopachrome tautomerase	DCT	0.000106517	0.000294097	7.63639e-05	0.000197407	0.00018785	0.000433901	0.000152717	0.00137127	0.000397893	0.000178202	0.000500727	0.000214167
glucose-6-phosphate isomerase	PGI	-5.50943	-4.9413	-6.49957	-4.67677	-8.14278	-7.10824	-4.8601	-8.5258	-0.317274	-0.914196	-1.63565	-1.54044
acylphosphatase	ACYP	0.013836	0.0123007	0.0142425	0.0104068	0.00563743	0.0192566	0.0221312	0.0528252	0.000369103	0.000434613	0.000733084	0.000275798
dCDP transport via dADP antiport	DNDPt29m	531.975	494.536	527.232	522.595	520.819	553.857	513.449	534.519	530.938	568.654	542.573	536.458
orotidine-5-phosphate decarboxylase	OMPDC	2.52306	1.67791	1.72408	1.01348	1.90885	1.71756	2.64883	1.01161	0.00350554	1.0034	0.00443839	0.00320081
3,4-Dihydroxymandelaldehyde:NAD+ oxidoreductase	34DHXMANDACOX	351.79	415.099	259.468	315.197	319.963	409.115	413.652	338.143	368.681	378.378	350.269	403.803
glycine N-methyltransferase	GNMT	0.000374393	0.00634743	0.000388377	0.000504771	0.0975578	0.0014618	0.00444799	0.00368399	0.000419442	0.000589571	0.00134597	0.000376763
5-Methylthio-5-deoxy-D-ribulose 1-phosphate dehydratase	MDRPD	1.00141	1.00756	1.00151	1.00177	1.00064	1.0023	1.1053	1.00649	0.000177164	0.000192499	0.000319296	0.000138197
phosphatidylserine flippase	PSFLIPm	0.357008	0.0954808	0.358846	0.23491	0.302283	0.325261	0.38089	0.326294	0.00260459	0.00259459	0.00271706	0.00254985
glutamine phosphoribosyldiphosphate amidotransferase	GLUPRT	1.01086	1.01487	1.01078	1.01258	0.0097096	0.0191067	0.00513901	0.0302571	0.00346128	0.00319858	0.0043272	0.00318218
dUTP diphosphatase	DUTPDPm	0.00189639	1.00657	0.00225543	1.00621	0.00353167	0.51844	0.00280939	0.029741	0.000231476	0.000221217	0.000420833	0.529598
glycine hydroxymethyltransferase, reversible	GHMT2r	2.88376	2.18714	2.64125	2.58392	1.96286	1.85378	1.72491	1.8872	2.7709	1.02271	1.37308	1.65918
Uridine exchange	EX_uri_LPAREN(e)RPAREN_	4.10579e-05	0.000216489	3.3632e-05	9.53581e-05	0.000134061	0.000345237	6.48268e-05	0.00106761	3.92917e-05	3.64008e-05	6.981e-05	3.07549e-05
L-threonine/L-asparagine Na-dependent exchange (Thr-L in)	THRASNNaEx	255.358	229.989	250.324	241.94	237.133	256.683	305.518	239.625	245.885	221.062	275.424	232.379
Spermidine:(acceptor) oxidoreductase	SPMDOX	1.00136	1.00728	1.00147	1.00167	1.00049	1.00192	1.10522	1.00542	0.000104526	0.000126605	0.000188065	7.781e-05
Nitric oxide exchange	EX_no_LPAREN(e)RPAREN_	0.000122016	0.00117799	0.000121468	0.000405391	0.00115885	0.00372153	0.000221057	0.00646098	0.000323195	0.00015978	0.000840023	0.000151
cytidylate kinase (CMP,dCTP)	CYTK9	-211.6	-216.626	-179.947	16.2943	-12.1617	-224.903	-138.906	-65.3701	-178.602	19.8142	-126.485	-250.274
uridine transport in nucleus	Uritn	-0.165887	-0.164011	-0.37991	-0.0592865	-3.06563	-0.00271157	-0.51059	-0.0126063	-0.000295682	-0.000246397	-0.000547974	-0.000179357
L-Leucine exchange	EX_leu_DASH_L_LPAREN(e)RPAREN_	-0.049914	-0.0497237	-0.0499393	-0.0497987	-0.0498245	-0.0495952	-0.0498632	-0.0492377	-0.0494214	-0.0498092	-0.048242	-0.0497566
O2 transport, endoplasmic reticulum	O2ter	0.0842354	0.0807875	0.0810093	0.0802689	0.0335262	0.0438355	0.0468862	0.0672735	0.026971	0.0917998	0.120834	0.0198308
L-threonine/glycine reversible exchange	THRGLYexR	-76.3446	-115.181	-0.0193345	-0.0116533	-46.3678	-51.2279	-145.264	-155.701	-0.0189125	-145.029	-169.047	-182.364
citrate transport, mitochondrial	CITtam	-5.32437	-6.66296	-5.18368	-11.1984	-11.9483	-6.86639	-6.47103	-9.25141	-5.56981	-12.312	-9.20053	-5.57761
Cys-Gly exchange	EX_cgly_LPAREN(e)RPAREN_	6.44151e-05	0.000474983	4.75822e-05	0.000163415	0.000324873	0.000478338	0.00013001	0.00087127	0.000136696	8.65081e-05	0.000292529	8.29285e-05
alcohol dehydrogenase (methanol)	ALCD1	-1.18349	-1.03577	-1.17498	-1.08196	-1.00832	-1.10771	-1.15759	-1.1264	-1.01319	-1.10943	-1.24551	-1.0044
glucose transport (uniport)	GLCt1r	-62.9671	4.46384	-117.904	6.29172	7.28973	-35.3787	27.7963	-194.345	-215.28	-90.6301	-75.0457	-162.989
4-aminobutanoate mitochondrial transport via diffusion	4ABUTtm	1.0149	1.06013	1.01373	1.06393	1.00865	1.06604	1.12269	1.08634	0.0456726	1.04988	1.00296	1.05097
deoxyguanylate kinase (dGMP:ATP)	DGK1	-0.0954445	-0.077441	-0.0970524	-1.00328	-0.0439726	-0.0919145	-0.0962475	-1.01496	-0.000505494	-0.000421642	-0.00070485	-0.000384686
transport into the mitochondria (carnitine)	ELAIDCRNt	0.000629066	0.000489999	0.0200896	0.980794	0.000208789	0.021015	0.00112392	0.0134101	3.47082e-05	3.7934e-05	6.64471e-05	2.24293e-05
dUDP transport via dCDP antiport	DNDPt17m	487.336	471.276	458.108	484.102	450.862	477.022	500.706	485.657	458.279	510.257	403.807	470.788
acyl-CoA dehydrogenase (isobutyryl-CoA), mitochondrial	ACOAD9m	0.0435203	0.0431967	0.043552	0.0432759	0.0471841	0.0467722	0.0473169	0.0461772	0.0478261	0.0482564	0.0477596	0.0481822
retinyl ester hydrolase (9-cis)	RETH1	0.11384	0.0658473	0.245509	0.0229377	0.014907	0.120076	0.0432057	0.104397	0.000196315	0.000189444	0.000676778	0.274709
acyl-CoA dehydrogenase (2-methylbutanoyl-CoA), mitochondrial	ACOAD10m	0.0478935	0.0476074	0.0479359	0.0477174	0.048941	0.0485512	0.0489963	0.0478601	0.0488214	0.0492527	0.0488852	0.0492169
histidase	HISD	0.0348409	0.0342469	0.03487	0.0345468	0.0433423	0.0426437	0.0439362	0.0413896	0.0459042	0.0461187	0.045617	0.0461341
purine-nucleoside phosphorylase (Guanosine)	PUNP3	0.90873	1.0029	0.91065	1.00235	0.95851	1.00356	0.909717	1.01083	0.00027434	0.000245072	0.000524427	0.00019125
24-dehydrocholesterol reductase [Precursor]	DHCR242r	0.00271058	0.00262693	0.00265721	0.00305585	0.00103551	0.00137428	0.00107936	0.00193102	0.000568167	0.000624587	0.000692582	0.000650976
aminomuconate-semialdehyde dehydrogenase	AM6SAD	0.0492808	0.0485197	0.0493158	0.0489804	0.0489777	0.0479008	0.0493896	0.0459004	0.0490428	0.0493531	0.0483213	0.0493778
nucleoside-diphosphate kinase (ATP:dTDP)	NDPK4	152.38	40.1703	175.296	215.577	336.56	213.716	-129.29	28.3656	216.939	-64.6028	41.1798	117.446
nucleoside-diphosphate kinase (ATP:dIDP), nuclear	NDPK10n	240.46	-135.602	-547.705	-461.423	-494.167	-514.859	295.846	-688.075	-182.212	-370.244	-151.837	-465.354
fatty acid intracellular transport	PMTCOAtx	0.0684799	1.00648	0.0867677	1.0081	1.0045	1.00802	1.01324	1.03631	50.1771	47.8207	23.9908	16.8925
bile acid intracellular transport	GCHOLAte	1.00382	0.988761	0.995771	1.00444	0.989753	0.987813	1.00312	1.02148	0.987322	0.606376	0.852664	0.927564
dCDP transport via dTDP antiport	DNDPt27m	444.813	476.239	518.846	524.485	498.609	490.099	483.305	505.771	490.895	520.149	511.496	475.331
L-Lactate exchange	EX_lac_DASH_L_LPAREN(e)RPAREN_	0.000931644	0.000751378	0.000878238	0.000687626	0.000411387	0.00104576	0.00141009	0.00362415	0.000529018	0.000398075	0.000754272	0.000274023
phosphatidylinositol-3,4-bisphosphate 3-phosphatase, nuclear	PI34P3Pn	0.0122614	0.0221664	0.00893259	0.0185919	0.00222102	0.0319913	0.012588	0.0175806	0.000671225	0.000655211	0.00218915	0.000897932
NICRNS	NICRNS	0.0144658	1.01271	0.0133474	1.01161	0.00641958	1.02017	0.0268912	1.05608	0.000495648	0.941608	0.981201	0.980709
Dopamine Sulfotransferase	DOPASULT	8.60135e-05	0.000268882	8.89137e-05	0.000159737	0.000170311	0.000408288	0.000121458	0.000899679	0.000151239	9.43674e-05	0.000241372	6.51534e-05
fatty acid retinol efflux	RETFAt	0.000130199	9.72557e-05	0.000108095	8.87018e-05	5.07368e-05	0.000140485	0.000191964	0.000517566	2.53069e-05	2.33039e-05	4.63427e-05	1.50047e-05
inositol 1,4-bisphosphate nuclear transport (diffusion)	MI14Ptn	-0.0040752	-0.003599	-0.00583901	-0.00312635	-0.00765616	-0.00501697	-0.0147056	-0.00564708	-0.000180375	-0.00017818	-0.000512034	-0.000222896
fatty acid intracellular transport	TMNDNCCOAtx	-0.00139887	-0.0010428	-0.000904973	-0.000985673	-0.00051198	-0.00100467	-0.00126163	-0.00452268	-0.000390644	-0.000500808	-0.000822554	-0.000206167
Beta oxidation fatty acid	FAOXC1811602m	0.0202405	0.000496807	0.000484172	0.223466	0.000220015	0.000860202	0.00105846	0.0136077	3.77335e-05	3.8041e-05	6.70552e-05	2.07985e-05
glycine transport via sodium symport	GLYt4	475.601	434.728	476.115	493.412	383.563	436.243	415.171	413.538	447.136	508.188	322.787	457.45
Deoxycytidine exchange	EX_dcyt_LPAREN(e)RPAREN_	3.46009e-05	0.000219598	3.1731e-05	8.6251e-05	0.000161297	0.000391633	6.12499e-05	0.00098635	5.27554e-05	4.01241e-05	8.56353e-05	3.75578e-05
5-nucleotidase (dTMP), mitochondrial	NTD5m	0.00432127	0.00427129	0.00395457	0.0050625	0.00364172	0.00474241	0.00543504	0.00921602	0.000390866	0.000470994	0.00079783	0.000318752
Gamma-glutamyl hydrolase (7DHF), lysosomal	GGH_DASH_7DHFl	2.00653	2.00476	2.00561	2.00455	2.0026	2.00723	2.0087	0.0221658	0.000190199	0.000202935	0.000324984	0.00015405
L-cysteine/L-glutamine Na-dependent exchange (Gln-L in)	GLNCYSNaEx	260.843	293.899	384.158	406.744	338.798	297.454	344.44	280.288	154.564	332.299	254.642	316.323
histidine decarboxylase	HISDC	0.000107668	0.000432904	8.33644e-05	0.000273084	0.000528245	0.00105939	0.000160067	0.00222847	0.000304616	0.000189049	0.000440889	0.000183926
phosphoribosylglycinamide synthase	PRAGSr	1.01086	1.01487	1.01078	1.01258	0.0097096	0.0191067	0.00513901	0.0302571	0.00346128	0.00319858	0.0043272	0.00318218
Ferrochelatase, mitochondrial	FCLTm	6.4054e-05	0.000175686	5.61182e-05	9.41105e-05	8.24612e-05	0.000242767	0.000100581	0.000744436	5.89809e-05	7.16379e-05	8.82835e-05	3.95854e-05
hypoxanthine phosphoribosyltransferase (Hypoxanthine)	HXPRT	1.00356	1.0022	1.00732	1.01115	1.00666	1.03108	1.03699	1.08193	0.00102534	0.00126534	0.00186264	0.000895185
dTTP transport via dUDP antiport	DNDPt46m	70.8779	75.339	79.3998	79.8654	77.7424	64.8863	62.3992	77.9508	100.418	75.1705	89.0584	82.8027
D-Glucose exchange	EX_glc_LPAREN(e)RPAREN_	-9.99953	-9.99963	-9.99954	-9.99963	-9.9998	-9.99934	-9.99932	-9.99826	-9.99988	-9.99988	-9.99979	-9.99992
glycerate kinase	GLYCK2	0.00205072	1.00324	0.00326899	0.00207133	0.00154726	0.00187381	0.00592023	1.01401	0.00205889	0.00639142	0.0744735	0.000543273
L-cysteine/L-threonine Na-dependent exchange (Thr-L in)	THRCYSNaEx	256.729	291.819	279.259	273.432	293.073	263.305	270.253	337.54	236.458	277.644	219.763	243.216
Nitric Oxide Synthase (intermediate forming)	NOS1	0.000122016	0.00117799	0.000121468	0.000405391	0.00115885	0.00372153	0.000221057	0.00646098	0.000323195	0.00015978	0.000840023	0.000151
L-Serine hydro-lyase	SERHL	0.0065792	0.0052679	0.00669407	0.00662222	0.0241282	0.00751049	0.0117931	0.0180629	0.00241883	0.0106702	0.0183767	0.000542877
Isoleucine mitochondrial transport	ILEt5m	0.0196648	0.0263862	0.0247433	0.0226413	0.0328268	0.0226758	0.0179489	0.0104182	0.00961901	-8.01936	-0.00487685	0.0131292
alcohol dehydrogenase (D-lactaldehyde)	ALCD22_D	480.664	560.659	426.068	519.299	503.216	511.656	476.545	628.777	529.612	561.004	507.064	548.667
3-Methyl-2-oxopentanoate mitochondrial transport via proton symport	3MOPt2im	0.0282287	0.0212212	0.0231926	0.0250761	0.0161142	0.0258753	0.0310473	0.0374419	0.0392024	8.06861	0.0537621	0.0360876
aspartate transaminase	ASPTAm	-1.03896	-1.03104	-1.02806	-1.03777	-1.0867	-1.06104	-1.09317	-1.66916	-1.03442	-6.50928	-4.40403	-1.95914
Beta oxidation of long chain fatty acid	FAOXC16080m	0.984838	1.12666	0.918211	0.00154303	0.888741	0.961102	1.11138	0.857081	9.93952e-05	0.000113816	0.000209433	7.09584e-05
formaldehyde transport via diffusion (mitochondrial)	FALDtm	0.0994508	0.0258361	0.0994871	0.0682648	0.00361153	0.0958461	0.0950501	0.0945991	0.0010792	0.00101422	0.0025616	0.00105827
fumarase, mitochondrial	FUMm	250.628	243.21	245.7	239.704	257.073	241.653	235.812	209.131	89.5529	59.5327	70.8415	93.3748
inositol 1-phosphate nuclear transport (diffusion)	MI1P_DASH_Dtn	-0.17821	-0.00477313	-0.391681	-0.00394851	-0.993271	-0.00657365	-0.658247	-0.00700442	-0.680169	-0.000152559	-0.000391818	-0.000159477
L-glutamate secretion via secretory vesicle (ATP driven)	GLUVESSEC	0.00136656	0.00150414	0.0015224	0.00155484	0.00174281	0.00192937	0.00148133	0.00281366	0.000434368	0.000554814	0.000656359	0.00032293
glycochenodeoxycholate exchange	EX_gdchola_LPAREN(e)RPAREN_	4.44867e-05	5.08973e-05	4.06699e-05	4.59334e-05	2.82877e-05	7.3078e-05	6.77595e-05	0.000197198	1.62266e-05	1.55604e-05	2.81916e-05	9.65596e-06
fatty acid electroneutral transport	FATP2t	509.111	522.24	452.773	510.085	493.685	586.854	514.115	460.776	587.214	566.742	396.176	603.686
5-nucleotidase (dGMP)	NTD8	0.0946343	0.0765109	0.0962422	1.00242	0.0435374	0.091161	0.0959072	1.014	0.000288765	0.000210917	0.000454734	0.000180213
L-Phenylalanine exchange	EX_phe_DASH_L_LPAREN(e)RPAREN_	-0.0498872	-0.049687	-0.0499253	-0.0497349	-0.0497956	-0.0495597	-0.0498715	-0.0490629	-0.0496093	-0.0498471	-0.0496236	-0.0497856
N-Acetylneuraminate 9-phosphate pyruvate-lyase (pyruvate-phosphorylating)	ACNAM9PL2	0.000379713	0.000293585	0.000286954	0.000246858	0.000144564	0.000397496	0.000465629	0.00124543	6.69661e-05	6.52327e-05	0.000119592	4.96167e-05
deoxyuridine transport via diffusion	DURIt	-4.45669e-05	-0.000248244	-3.13509e-05	-9.11282e-05	-0.000151972	-0.000362802	-6.70366e-05	-0.00106828	-4.10158e-05	-3.7022e-05	-7.89145e-05	-2.85406e-05
Hypoxanthine exchange	EX_hxan_LPAREN(e)RPAREN_	1.00003	1.00027	1.00002	1.00011	0.000389476	0.000786517	5.65149e-05	0.00101815	5.58084e-05	4.94944e-05	0.000108889	5.39646e-05
fatty acid transport via diffusion	VACCt	-0.00011118	-8.87105e-05	-8.56009e-05	-8.98306e-05	-4.25487e-05	-0.000129342	-0.000166904	-0.000447567	-2.43648e-05	-2.28747e-05	-4.20131e-05	-1.45538e-05
L-Serine/Glycine reversible exchange	SERGLYexR	-180.572	-246.902	-0.0254125	-0.0202629	-310.544	-245.035	-262.154	-287.34	-0.0347513	-273.202	-254.133	-303.156
N1-Methylnicotinamide transport	1MNCAMti	0.00991484	0.00280045	0.00991411	0.00636981	0.00954154	0.00904831	0.00951253	0.00992989	0.000114197	0.000159091	0.000204561	0.000109283
Steryl-sulfatase	STS3	1.00551	1.00542	0.496524	1.00405	1.00249	1.00605	0.458407	1.01798	0.00662786	0.00022506	0.000457362	0.56875
xanthine oxidase,peroxisomal	XAOx	5.8747e-05	0.000680398	5.12451e-05	0.000296294	0.000728949	0.00231152	0.000149931	0.00415658	7.98697e-05	9.39121e-05	0.000145109	6.05919e-05
nucleoside-diphosphate kinase (ATP:dCDP), mitochondrial	NDPK7m	-271.863	-263.655	-259.099	-255.619	-263.595	-261.751	-290.412	-282.579	-244.049	-268.907	-286.453	-284.091
Norepinephrine Sulfotransferase	NRPPHRSULT	7.91663e-05	0.000221344	6.75132e-05	0.00016385	0.000140585	0.000422435	0.000134298	0.000967248	0.000143183	9.51855e-05	0.000208	7.19853e-05
Dopamine secretion via secretory vesicle (ATP driven)	DOPAVESSEC	0.000409901	0.00054407	0.000340708	0.000465597	0.000366226	0.000474476	0.000459689	0.000801662	0.00017579	0.000203486	0.000307565	0.000147141
CO2 exchange	EX_co2_LPAREN(e)RPAREN_	37.1171	29.9834	33.8888	36.8363	42.4261	34.1979	38.8016	34.3525	47.7712	49.7865	52.4472	48.0104
dCTP transport via dUDP antiport	DNDPt52m	73.8742	64.7505	59.571	63.2193	56.2168	62.1127	84.1148	70.9668	57.5325	62.7965	68.224	68.2439
L-cysteine/L-asparagine Na-dependent exchange (Cys-L in)	CYSASNNaEx	306.576	328.704	230.094	251.878	306.341	295.551	311.169	351.7	350.425	312.336	333.605	292.768
stearoyl-CoA desaturase (n-C18:0CoA -> n-C18:1CoA)	DESAT18_3	0.0695356	0.00537167	0.0649788	0.925942	0.00279734	0.107531	0.00849853	0.0248971	0.00263908	0.005993	0.00722585	0.00207512
D-Serine/Glycine reversible exchange	SERDGLYexR	25.4891	-40.1609	-0.0183385	0.00661185	-85.2675	-62.2212	-54.7117	-138.046	-0.0115161	-100.026	35.0623	-56.7335
D-3-Amino-isobutanoate exchange	EX_3aib_DASH_D_LPAREN(e)RPAREN_	0.000113384	0.000299815	8.90724e-05	0.000162087	0.000265778	0.000611731	0.000174717	0.00122692	7.08768e-05	6.39175e-05	0.000110151	4.7178e-05
fatty acid electroneutral transport	FATP8t	511.397	529.349	413.531	482.178	512.827	490.155	484.551	453.217	491.408	504.518	502.675	426.751
cytidylate kinase (CMP)	CYTK1	188.859	120.523	236.693	183.315	65.2427	212.121	81.3258	78.0029	317.542	145.526	153.532	209.649
ATP Creatine kinase (c)	CKc	-924.91	-927.354	-931.43	-931.454	-917.282	-926.1	-929.107	-929.865	-914.454	-924.195	-922.985	-923.624
Lecithin-cholesterol acyltransferase	LCAT1e	3.01655e-05	1.94361e-05	2.41018e-05	1.84749e-05	1.07179e-05	3.29079e-05	3.64029e-05	8.02269e-05	7.20313e-06	5.79705e-06	1.08897e-05	3.68952e-06
sphingomyelin intracellular transport	SPHMYLNtl	0.000143484	0.000648617	0.000107328	0.000302532	0.000394232	0.00112395	0.553287	0.00270768	9.42238e-05	6.22712e-05	0.000122808	5.1377e-05
glucosamine-6-phosphate deaminase	G6PDA	1.01845	1.01322	1.01344	1.01058	1.00545	1.01737	1.02318	1.0535	1.00031	1.00035	1.07531	1.1874
Diphosphoglycerate phosphatase	DPGase	1.01805	1.01293	1.01322	1.01132	1.00701	1.02202	1.02359	1.05728	1.00051	1.00047	1.00078	1.00035
cytidylate kinase (CMP,dGTP)	CYTK10	-129.409	-35.4401	-66.2508	-176.415	-149.002	-23.0506	-52.7245	-7.80321	-165.57	-117.46	-128.014	-115.442
Deoxyguanosine exchange	EX_dgsn_LPAREN(e)RPAREN_	2.24358e-05	0.000155994	1.64499e-05	6.09979e-05	0.000136902	0.000366406	3.4631e-05	0.000635537	3.23949e-05	2.39788e-05	5.94253e-05	2.26271e-05
CO2 transport (diffusion), mitochondrial	CO2tm	-34.4852	-31.8509	-31.8836	-31.4325	-30.1728	-33.2606	-30.4226	-26.3921	-53.413	-50.6057	-55.454	-58.2415
Acetate exchange	EX_ac_LPAREN(e)RPAREN_	0.00225929	0.00153358	0.00162919	0.00135904	0.000820272	0.00232834	0.00296043	0.00703696	0.600877	1.00126	0.00284387	0.00106657
dolichol phosphate flippase (uterus)	DOLP_Uter	0.00430264	0.00298804	0.00240314	0.00266564	0.0023152	0.00363079	0.00373797	0.00488699	0.00022256	0.000215433	0.000439017	0.000168065
acetyl-CoA C-acetyltransferase, mitochondrial	ACACT10m	0.0478935	0.0476074	0.0479359	0.0477174	0.048941	0.0485512	0.0489963	0.0478601	0.0488214	0.0492527	0.0488852	0.0492169
phosphate transport in/out via two Na+ symporter	PIt9	406.916	409.501	-11.6704	16.7174	397.912	410.775	376.289	430.865	513.141	379.788	376.948	359.016
Norepinephrine exchange	EX_nrpphr_LPAREN(e)RPAREN_	0.000114832	0.000281475	8.73262e-05	0.000203058	0.000181387	0.000465315	0.000132906	0.00102734	0.000501158	0.000157706	0.000465392	0.00021617
dimethylallyltranstransferase	DMATTx	0.017423	0.0168611	0.016857	0.0169405	0.00681538	0.00809106	0.00828456	0.0111573	0.00403186	0.00405028	0.00444007	0.00387431
Glucosylceramidase	GBA	0.00282778	1.00401	0.00194027	0.00174926	1.00213	0.00246848	0.0027558	1.0198	0.000154046	0.000146948	0.000259036	0.000109572
Thiamine transport in via proton antiport	THMt3	0.000445405	0.000373621	0.000489989	0.000499975	0.000478643	0.000646304	0.000620818	0.00100976	0.000124889	0.000153751	0.000200498	0.000124338
taurine transport (sodium symport) (cytosol to peroxisome)	TAURtcx	0.000174973	0.000112319	0.000123108	0.000144872	7.38e-05	0.000169397	0.000201562	0.000353853	3.92443e-05	3.94802e-05	6.91826e-05	2.48068e-05
cytochrome P450, family 7, subfamily A, polypeptide 1	P4507A1r	0.000331006	0.000264298	0.000244676	0.000299192	0.000168707	0.00039553	0.000411749	0.000984648	9.17245e-05	9.24398e-05	0.000169765	5.81695e-05
L-carnitine inward uniport	CRNtuIR	550.901	465.696	561.507	489.472	463.961	495.557	470.675	465.468	437.325	410.719	456.85	465.968
hypoxanthine diffusion in peroxisome	HXANtx	3.10412e-05	0.000215699	2.42137e-05	0.00013219	0.000397936	0.000668094	5.45671e-05	0.00107714	8.94418e-05	6.48239e-05	0.000175968	8.1369e-05
L-glutamine transport via electroneutral transporter	GLNtm	3.03884	3.34126	2.98646	2.5278	2.76503	2.65178	3.94015	4.248	0.00403292	0.075143	0.000494113	0.776578
L-2-aminoadipate shuttle (cytosol/mitochondria)	2AMADPTm	-0.04061	-0.0404065	-0.0415488	-0.0428469	-0.0458389	-0.0385725	-0.0420327	-0.0328762	-0.0380359	-0.047863	-0.0217963	-0.0448239
phosphoglycerate dehydrogenase	PGCD	3.25279	3.69892	3.24615	2.82586	2.2551	2.16314	3.61321	4.24772	2.7358	1.00024	1.42792	1.61959
hypothetical enyme	HYPOE	1.0166	1.01304	0.0609234	1.01205	0.0015363	1.02098	1.02286	1.05912	0.00044522	1.00052	1.00073	1.00039
glyceraldehyde-3-phosphate dehydrogenase	GAPD	9.19035	9.00579	8.92561	10.0539	12.6743	12.5828	11.1596	10.5163	18.3031	17.2995	18.2975	18.3053
Estrogen sulfotransferase	ESTSULT	0.00114592	1.00399	0.0403952	1.00368	0.00109344	1.00631	0.0394392	1.01948	0.00118646	0.000241892	0.000363717	9.6934e-05
Methanol diffusion	MEOHt2	-1.17526	-1.02954	-1.1684	-1.07639	-1.0049	-1.10015	-1.14887	-1.11462	-1.00602	-1.06507	-1.19635	-1.00222
25-hydroxyvitamin D2 transport from mitochondria	25HVITD2tm	442.504	526.172	447.863	518.33	449.442	465.514	508.043	535.046	507.465	481.649	487.705	464.908
beta-N-acetylhexosaminidase, lysosomal	NACHEX27ly	1.00393	1.003	1.00311	1.00251	1.0015	1.00419	0.500211	1.01286	0.500076	0.000131679	0.000236189	9.63037e-05
2-deoxy-D-ribose 1-phosphate phosphorylase	2DR1PP	3.00888	1.93622	2.00448	2.09008	2.05403	1.98984	2.96913	2.11548	0.000649455	1.00094	0.00136887	0.000542092
24-dehydrocholesterol reductase [Precursor]	DHCR241r	0.00321862	0.00277142	0.00274733	0.00307871	0.00119779	0.00130324	0.00142212	0.00131858	0.000754638	0.000734743	0.000766725	0.000633229
L-Cystine exchange	EX_Lcystin_LPAREN(e)RPAREN_	-0.0498821	-0.0495091	-0.0498998	-0.0497369	-0.0497366	-0.0488342	-0.0498229	-0.0482021	-0.0488245	-0.0498735	-0.0447027	-0.0496056
nucleoside-diphosphate kinase (ATP:GDP), nuclear	NDPK1n	-116.1	-311.911	-324.758	-278.799	289.942	157.273	-174.835	-63.4838	258.127	-276.664	-192.664	256.993
fatty acid intracellular transport	OCCOAtx	-0.000207596	-0.000200977	-0.000177721	-0.000233574	-0.00016882	-0.000225596	-0.000282755	-0.00141719	-0.000947676	-5.85999e-05	-0.00203965	-0.000361112
prostaglandine E1 transport (ATP-dependent)	PROSTGE1t3	0.015847	0.00106518	0.00107923	0.00114592	0.00100491	0.000994352	0.00104947	0.00140934	0.000385613	0.000395177	0.000614647	0.000295196
phosphofructokinase	PFK	2.29045	2.84468	2.85667	2.7747	3.44342	3.29523	2.72978	2.6392	6.46664	4.80869	5.91502	5.55617
folylpolyglutamate synthetase	FPGS3	1.00398	1.00302	1.00353	1.00324	1.00157	1.00458	1.00573	0.0147111	0.000124325	0.000128603	0.000176152	8.68709e-05
geranyltranstransferase	GRTTx	0.017423	0.0168611	0.016857	0.0169405	0.00681538	0.00809106	0.00828456	0.0111573	0.00403186	0.00405028	0.00444007	0.00387431
folylpolyglutamate synthetase	FPGS	1.00655	1.00498	1.00589	1.00481	1.00272	1.00783	1.00884	0.0208266	0.000205852	0.000167441	0.000272274	0.000124677
3-sulfino-alanine transaminase (irreversible)	3SALATAi	0.0203541	0.0155137	0.021347	0.0504251	0.0139085	0.0200789	0.0254866	0.0333586	0.0353541	0.0386158	0.0286095	0.0388362
cGMP transport (ATP-dependent)	CGMPt	1.79109e-05	0.000126636	1.57671e-05	5.82009e-05	0.000143225	0.000380954	3.63737e-05	0.000697273	2.58891e-05	2.05111e-05	4.687e-05	1.92139e-05
ATP diffusion in nucleus	ATPtn	18.9701	0.0803312	20.5307	0.0853409	23.8827	0.0825735	0.0881369	0.087496	2.06382	0.0796063	0.0857955	0.0796038
Na+-Cl- cotransport	NCCt	0.0408608	0.0398944	0.0397887	0.043948	0.0395161	0.0416736	0.0406916	0.0406473	0.0350509	0.0396555	0.0433627	0.0379334
Inosine transport (diffusion)	INSt	1.02496	-85.1401	1.01915	1.00252	1.00118	-74.1223	1.00484	-269.798	-74.9403	-159.594	-205.372	-72.6944
H2O transport, nuclear	H2Otn	-19.9868	-4.77632	-21.9336	-4.97988	-29.981	-4.34564	-2.44179	-0.889792	-3.90257	-0.0858726	-0.113415	-0.0913129
cytidine transport in via sodium symport	CYTDt4	159.072	55.6242	32.3309	128.015	208.612	103.724	70.6859	34.1452	174.779	152.73	155.948	70.476
dGTP transport via ATP antiport	DNDPt57m	3.08031e-05	0.000108353	3.22712e-05	7.50609e-05	0.000105989	0.000266683	5.58009e-05	0.000639068	2.96361e-05	2.40784e-05	4.68015e-05	1.99476e-05
2-Methylcitrate exchange	EX_2mcit_LPAREN(e)RPAREN_	0.00121089	0.000920685	0.00112649	0.00155827	0.000679968	0.00230842	0.00182569	0.0027979	0.000713748	0.000425244	0.000340507	0.000423226
Urea exchange	EX_urea_LPAREN(e)RPAREN_	0.049326	0.048807	0.0493326	0.0490876	0.0484654	0.0470972	0.0493513	0.0431593	0.0484239	0.049291	0.0492773	0.0491567
phosphatidylinositol-5-phosphate 4-kinase	PI5P4K	0.520561	0.180693	0.555139	0.202338	0.549277	0.185598	0.435861	0.532044	0.00096854	0.000812349	0.00163493	0.000607592
Proline dehydrogenase	PROD2	0.00825	0.00797114	0.00807357	0.00801616	0.00318157	0.00396795	0.00224696	0.0058543	0.0019072	0.001946	0.00214979	0.00183826
uroporphyrinogen decarboxylase (uroporphyrinogen III)	UPPDC1	6.4054e-05	0.000175686	5.61182e-05	9.41105e-05	8.24612e-05	0.000242767	0.000100581	0.000744436	5.89809e-05	7.16379e-05	8.82835e-05	3.95854e-05
7-glutamyl-DHF transport, lysosomal	7DHFtl	2.00653	2.00476	2.00561	2.00455	2.0026	2.00723	2.0087	0.0221658	0.000190199	0.000202935	0.000324984	0.00015405
Dolichol-phosphate phosphohydrolase, human (liver)	DOLPH_Ler	0.00126697	0.000928475	0.00113577	0.00113275	0.00108234	0.00131389	0.00130877	0.00162111	0.000197188	0.000162271	0.000280001	0.000110681
riboflavin kinase	RBFK	0.0166336	0.012834	0.0141825	0.0118795	0.00679321	0.0199093	0.0257375	0.0600655	0.000537026	0.000408139	0.000836976	0.000294638
L-arginine transport via diffusion (extracellular to cytosol)	ARGtiDF	0.0164107	0.0123949	0.0152401	0.0153032	0.0144529	0.0139422	0.0145869	0.0177526	0.0140932	0.0155724	0.0167749	0.0150743
acyl-Coenzyme A oxidase 2, branched chain	ACOX2x	0.000169282	0.000122	0.00011935	0.000145066	8.37446e-05	0.000178431	0.000198255	0.000444416	4.5706e-05	4.48842e-05	8.30472e-05	2.84713e-05
nucleoside-diphosphatase (UDP), endoplasmic reticulum	NDP7er	0.00288749	1.00417	0.00199384	0.00183625	1.00221	0.00268964	0.00285355	1.0205	0.000202585	0.000207606	0.000338415	0.00014307
choline phosphatase	PCHOLPm_hs	0.00906559	0.00193233	0.00402193	0.0061206	0.00246492	0.0309493	0.0539584	0.030361	4.89504e-05	4.21081e-05	8.59376e-05	3.59481e-05
oxysterol 7alpha-hydroxylase	P4507B12r	6.49115e-05	5.35651e-05	5.6874e-05	4.47875e-05	2.75451e-05	8.20378e-05	8.29493e-05	0.000185033	1.49732e-05	1.4214e-05	2.81259e-05	9.16719e-06
stearoyl-CoA desaturase (n-C18:0CoA -> n-C18:1CoA)	DESAT18_4	0.0306023	0.00510352	0.00667601	0.435879	0.00282068	0.00747724	0.0083183	0.0263915	0.00271923	0.00528751	0.0061802	0.00251338
fatty acid transport via diffusion	ADRNt	558.431	386.625	539.483	503.9	408.606	470.92	515.716	482.013	530.191	544.673	543.726	533.921
phosphatidylinositol-4,5-bisphosphate 5-phosphatase, nuclear	PI45P5Pn	0.0177392	0.0156395	0.0146422	0.0129135	0.00722837	0.0246343	0.0256874	0.0682162	0.00105228	0.00106599	0.00302784	0.00108371
dCTP transport via ATP antiport	DNDPt56m	3.19256e-05	0.000203413	2.9654e-05	8.95579e-05	0.000132865	0.00035067	6.18902e-05	0.000794626	2.94369e-05	2.76656e-05	5.16619e-05	2.86441e-05
phosphatidylethanolamine scramblase	PE_HSter	0.333077	0.0821495	0.337668	0.214412	0.2927	0.285639	0.316915	0.280422	6.96552e-05	6.40981e-05	0.000106616	4.45561e-05
arginase	ARGN	0.0250086	0.029218	0.0274454	0.0291644	0.028039	0.0243596	0.027579	0.0235242	0.0175626	0.0266607	0.0248141	0.024716
superoxide dismutase, extracellular	SPODMe	0.0254655	0.0588286	0.0409439	0.0593486	0.00142059	0.028707	0.0195695	0.0328242	0.000293637	0.03781	0.0587752	0.000123896
saccharopine dehydrogenase (NADP, L-lysine forming), mitochondrial	SACCD3m	0.04061	0.0404065	0.0415488	0.0428469	0.0458389	0.0385725	0.0420327	0.0328762	0.0380359	0.047863	0.0217963	0.0448239
methanol exchange	EX_meoh_LPAREN(e)RPAREN_	1.17526	1.02954	1.1684	1.07639	1.0049	1.10015	1.14887	1.11462	1.00602	1.06507	1.19635	1.00222
Dolichol-phosphate phosphohydrolase, human (uterus)	DOLPH_Uer	0.00153626	0.00133818	0.00149135	0.00146553	0.00117426	0.00185106	0.00153919	0.00227844	0.000145322	0.000142642	0.000283079	0.000104343
kynurenine 3-monooxygenase	KYN3OX	0.0493431	0.0487318	0.0493704	0.049103	0.0491956	0.04838	0.0494909	0.0471357	0.0490826	0.0493907	0.0483923	0.0494071
Vitamin D-25-hydroxylase (D3)	VITD3Hm	0.000127145	9.36368e-05	7.6106e-05	8.16042e-05	4.6215e-05	0.000124936	0.000137807	0.000276327	2.68437e-05	3.00404e-05	4.97851e-05	1.73644e-05
dUTP transport via dCDP antiport	DNDPt41m	63.6871	67.026	57.6054	82.6961	63.3015	66.2073	80.6765	69.6508	78.1343	77.4073	71.4994	77.4533
methionine adenosyltransferase	METAT	2.12573	1.27617	2.12535	1.69032	2.00562	1.98379	2.30057	2.01059	0.00187729	0.00205879	0.00374531	0.00146979
cholesterol intracellular transport	CHSTEROLt3	-0.00798361	-0.00788105	-0.00790894	-0.00791043	-0.00309222	-0.00325193	-0.0032789	-0.00359783	-0.0018436	-0.00184775	-0.00189217	-0.00182785
phosphoribosylformylglycinamidine synthase	PRFGS	1.01086	1.01487	1.01078	1.01258	0.0097096	0.0191067	0.00513901	0.0302571	0.00346128	0.00319858	0.0043272	0.00318218
inositol-1,3,4-trisphosphate 1-phosphatase	MI134PP	0.257184	0.667166	0.85376	1.0019	0.573749	0.758784	0.4627	0.699673	0.000113259	0.00010255	0.00019735	6.42947e-05
25 trihydroxy cholesterol transport	XOLTRI25te	6.28037e-05	4.82486e-05	4.45288e-05	4.31771e-05	2.22872e-05	5.72962e-05	5.81957e-05	0.000129465	1.21908e-05	1.30624e-05	2.50976e-05	8.06398e-06
L-histidine transport in via sodium symport	HISt4	464.34	459.747	472.086	435.004	486.707	533.832	518.215	461.646	0.053622	460.23	0.0466945	415.318
Choline kinase	CHOLK	1.0305	1.01988	0.437229	1.01863	1.00676	1.03827	0.0238541	1.08867	0.00411715	0.317686	0.961816	1.00042
2-methylcitrate transport via diffusion	2MCITt	0.00121089	0.000920685	0.00112649	0.00155827	0.000679968	0.00230842	0.00182569	0.0027979	0.000713748	0.000425244	0.000340507	0.000423226
acetyl-CoA hydrolase	ACOAHi	0.0011209	0.000766401	0.000944323	0.000790057	0.000896241	0.000989312	0.000893012	0.00111812	0.000226947	0.000225773	0.000496995	0.000164108
L-lactate dehydrogenase	LDH_L	-1.16574	-1.05884	-1.06129	-1.04841	-1.05568	-1.08507	-1.13677	-1.24004	3.9791	-12.058	-15.7955	5.50917
bile acid Coenzyme A: amino acid N-acyltransferase	BAAT4x	4.44867e-05	5.08973e-05	4.06699e-05	4.59334e-05	2.82877e-05	7.3078e-05	6.77595e-05	0.000197198	1.62266e-05	1.55604e-05	2.81916e-05	9.65596e-06
dTTP transport via dCDP antiport	DNDPt50m	83.6222	74.2557	83.4972	69.1678	77.3657	84.444	50.6875	72.3781	112.865	80.9684	101.793	83.5445
L-Cysteine exchange	EX_cys_DASH_L_LPAREN(e)RPAREN_	0.000175673	0.000675524	0.000175001	0.000425636	0.000315589	0.000849778	0.000238123	0.00125827	0.00260798	0.000223071	0.00546706	0.000693423
tetrahydrofolate transport via anion exchange	THFt2	1.75574e-11	2.79141e-11	-3.20729e-13	1.03422e-11	8.0237e-12	8.93596e-12	1.46886e-12	2.62561e-11	9.73576e-12	-1.37416e-12	-1.96493e-12	1.05652e-11
lipid, flip-flop intracellular transport	XOL7AH2tm	0.000161724	0.000142298	0.000125326	0.000154126	8.49625e-05	0.000217099	0.000213494	0.000540232	4.60185e-05	4.75556e-05	8.67176e-05	2.96982e-05
enolase	ENO	5.93961	6.31011	5.68273	7.23012	10.4208	10.4215	7.55226	7.28259	15.5693	16.3057	16.9441	16.6862
dUDP transport via dTDP antiport	DNDPt14m	461.653	501.462	489.583	534.203	500.946	525.972	458.029	515.236	507.177	498.896	510.315	470.857
purine-nucleoside phosphorylase (Inosine)	PUNP5	1.94748	1.88273	1.95428	2.00818	1.00486	1.0276	1.02018	1.07849	0.000718568	0.000740333	0.00124356	0.000528662
isopentenyl-diphosphate D-isomerase	IPDDIx	0.017423	0.0168611	0.016857	0.0169405	0.00681538	0.00809106	0.00828456	0.0111573	0.00403186	0.00405028	0.00444007	0.00387431
5-Hydroxy-L-tryptophan decarboxy-lyase	5HLTDL	3.61884e-05	0.000200826	3.80718e-05	0.000108898	0.000158655	0.000399785	8.64823e-05	0.000585517	0.000217144	0.00013039	0.000422232	0.000124163
galactose transport via sodium symport	GALt4	-15.4318	-427.52	17.6798	4.27339	-45.4681	-6.43334	120.959	-11.4856	-27.278	-143.949	-18.006	-34.0172
phosphoribosylaminoimidazole synthase	PRAIS	1.01086	1.01487	1.01078	1.01258	0.0097096	0.0191067	0.00513901	0.0302571	0.00346128	0.00319858	0.0043272	0.00318218
taurocholate transport via sodium cotransport	TCHOLAt2	0.0440723	0.0415061	0.0443343	0.0448219	0.0435966	0.0472677	0.047536	0.046825	0.0471311	0.0362905	0.042329	0.0353399
Beta oxidation fatty acid	FAOXC1811603m	0.0594338	0.000546073	0.0593522	0.847307	0.000253443	0.101007	0.00115692	0.0135594	4.02129e-05	4.05081e-05	6.85976e-05	2.13659e-05
ABC bile acid transporter	GCHOLAt3	1.01585	1.01145	1.01171	1.01018	1.00563	1.01841	1.02311	1.05115	1.00038	0.627856	0.883123	0.941469
superoxide anion transport via diffusion (extracellular)	O2St	0.107996	0.239921	0.151743	0.254792	0.0067367	0.209326	0.0814279	0.154068	0.000854192	0.152899	0.22382	0.000370061
K+ exchange	EX_k_LPAREN(e)RPAREN_	1.01831e-12	8.23128e-13	1.21257e-12	9.39807e-13	6.92465e-13	5.55104e-13	9.12695e-14	2.16936e-13	1.07585e-12	6.23365e-13	1.25064e-14	2.46504e-13
5-nucleotidase (UMP)	NTD2	0.0152911	0.013482	0.0141971	0.0115524	0.00601895	0.018768	0.0216783	0.0536737	0.000657535	0.000538607	0.00129331	0.000647951
CO transporter via diffusion	COt	6.4054e-05	0.000175686	5.61182e-05	9.41105e-05	8.24612e-05	0.000242767	0.000100581	0.000744436	5.89809e-05	7.1638e-05	8.82835e-05	3.95854e-05
phosphoribosylaminoimidazolecarboxamide formyltransferase	AICART	1.01086	1.01487	1.01078	1.01258	0.0097096	0.0191067	0.00513901	0.0302571	0.00346128	0.00319858	0.0043272	0.00318218
C-3 sterol dehydrogenase (4-methylzymosterol)	C3STDH1Pr	0.00439693	0.00418047	0.00381219	0.00437637	0.00158689	0.00174724	0.00146671	0.00160811	0.00105633	0.000953205	0.000970458	0.000931689
alpha-methylacyl-CoA racemase (reductase)	AMACR2p	4.62876e-05	3.91103e-05	3.36394e-05	4.28019e-05	2.65221e-05	5.92655e-05	6.09702e-05	0.000183205	1.40618e-05	1.53121e-05	3.00479e-05	9.65329e-06
aspartate transaminase	ASPTA	-3.91674	-2.95327	-3.10936	-2.31422	-1.93723	-1.90123	-2.67969	0.000932821	1.00451	4.49349	4.37873	1.0016
Dolichyl-beta-D-glucosyl-phosphate dolichylphosphohydrolase (liver)	DOLGPP_Ler	0.00565574	0.00355845	0.00475371	0.00431571	0.0039233	0.00463968	0.00643302	0.00691918	0.000487722	0.000407679	0.000718147	0.000275039
Aldose reductase	ALR	0.0109501	0.00278957	0.0028918	0.00838986	0.00271587	0.00535882	0.00979859	0.013766	0.0501846	0.0368824	0.0294991	0.0489384
25-hydroxyvitamin D2 transport in mitochondria	25HVITD2tin_DASH_m	442.504	526.172	447.863	518.33	449.442	465.514	508.043	535.046	507.465	481.649	487.705	464.908
estrone-3-sulfate transport via sodium cotransport	ESTRONESt2	276.775	241.797	282.18	330.084	314.214	222.524	264.064	203.359	224.592	240.184	222.99	256.35
L-tryptophan transport in via sodium symport	TRPt4	0.0576242	0.0665304	0.0700833	0.0662995	0.0659933	0.0631864	0.0582995	0.0690585	0.0576002	0.0606547	0.0564446	0.0585807
phosphatidylinositol-4-phosphate 4-phosphatase, nuclear	PI4P4Pn	0.0175104	0.0153236	0.0157085	0.0125365	0.00718721	0.0230226	0.0264034	0.0606956	0.00101726	0.00074751	0.00250686	0.000989528
Beta oxidation fatty acid	FAOXC16180m	0.000704082	0.000536698	0.0202109	0.000620836	0.00027344	0.000936679	0.00109921	0.0134508	4.3829e-05	4.65504e-05	7.90186e-05	2.48674e-05
purine-nucleoside phosphorylase (Deoxyinosine)	PUNP6	0.0561356	0.11995	0.0530924	0.0032086	0.00258314	0.0049405	0.0169169	0.00553523	0.000452021	0.000639324	0.000903935	0.000501857
dATP diffusion in nucleus	DATPtn	2.0403e-05	0.000145284	1.62568e-05	6.42936e-05	0.000130961	0.000354891	4.36089e-05	0.000660229	2.67897e-05	2.51711e-05	5.53636e-05	2.08473e-05
Nicotinamide N-methyltransferase	NNMT	0.00991484	0.00280045	0.00991411	0.00636981	0.00954154	0.00904831	0.00951253	0.00992989	0.000114197	0.000159091	0.000204561	0.000109283
Previtamin D3 formation	PVD3	0.00019744	0.000136385	0.000125737	0.000127156	7.13323e-05	0.000196807	0.000224511	0.000458957	3.88023e-05	4.35746e-05	7.6947e-05	2.46586e-05
estradiol glucuronide transport via bicarbonate countertransport	ESTRADIOLGLCt	1.01697	1.01383	1.01448	0.0126833	1.0064	1.02029	1.02349	1.06221	0.960482	0.882778	0.981271	0.902315
fatty-acyl-CoA elongation (n-C20:4CoA)	FAEL204	0.000533443	0.000359216	0.000487257	0.000477494	0.000363344	0.000643241	0.000725461	0.000799678	0.00148099	0.000220916	0.00466967	0.000491198
R group coenzyme a ligase	ARTCOAL2	11.3481	14.5419	9.45611	9.35051	9.18904	11.061	10.1295	11.8197	16.847	13.2957	15.9274	16.1718
R group artificial flux	ARTFR61	0.0118616	0.85172	0.00983698	1.00778	0.729972	0.853039	0.898091	0.842974	50.1792	47.8208	23.9972	16.8935
phosphatidylinositol 4-phosphate 5-kinase, nuclear	PI4P5Kn	0.0636497	0.318204	0.0665676	0.235691	0.00293024	0.300572	0.0938523	0.0748918	0.00053704	0.00055732	0.00238408	0.000917384
adenylyl-sulfate kinase	ADSK	2.03392	3.03061	1.0218	3.02493	3.01416	3.04167	2.0364	3.11937	1.00045	0.980867	1.0008	1.00103
adenosine transport (1:2 Na/Adn cotransport)	ADNt5	0.0296263	53.5007	0.0372031	0.0326897	0.0346106	93.0297	0.0338392	9.8486	69.0882	52.642	58.7379	46.3703
R group artificial flux	ARTFR33	0.0017329	0.00154776	0.00206881	0.0561367	0.000862847	0.00227432	0.0023244	0.00215236	0.000839811	0.00139771	0.00172259	0.000783717
oxysterol 7-alpha-hydroxylase	P45039A1r	7.17158e-05	4.69848e-05	4.77519e-05	4.55168e-05	2.55995e-05	6.19287e-05	8.59761e-05	0.000222707	1.46386e-05	1.41007e-05	2.79292e-05	9.24841e-06
NADH transporter, peroxisome	NADHtpu	508.041	532.476	458.924	475.718	497.438	460.578	503.467	469.852	475.095	473.061	450.588	493.716
fatty-acyl-CoA synthase (n-C12:0CoA)	FAS120COA	1.17149	1.15095	1.1815	1.29457	1.79501	1.20123	1.23144	1.02488	0.0296848	0.0288397	0.0315222	0.0287637
dTTP transport via dTDP antiport	DNDPt47m	87.8295	95.2494	86.3536	90.0767	68.3373	86.5594	65.0106	71.2826	117.851	102.902	95.5881	90.4158
UDPglucuronate uridine-diphosphohydrolase	UDPGNP	0.877588	0.876988	0.942329	1.21054	0.87829	0.942907	2.03506	0.862637	0.384457	0.999335	0.999018	0.999568
phosphatidylinositol 4,5-bisphosphate 3-kinase	PI45P3K	0.0189333	0.0119542	0.0145424	0.0114098	1.00708	0.0185407	1.02282	0.0582375	0.00043313	0.000419581	0.98116	0.000356721
D-Lactaldehyde:NADP+ 1-oxidoreductase	LALDO2	288.199	290.18	224.145	275.991	284.549	318.181	278.451	199.754	312.073	257.792	274.136	319.244
DM kdn(c)	DM_kdn_LPAREN_c_RPAREN_	0.000379713	0.000293585	0.000286954	0.000246858	0.000144564	0.000397496	0.000465629	0.00124543	6.69661e-05	6.52327e-05	0.000119592	4.96167e-05
dUTP diphosphatase, nuclear	DUTPDPn	0.00552205	1.01734	0.00559028	1.00463	1.00044	0.84013	0.0080801	0.0106121	0.00022201	0.000143253	0.000430788	0.000244833
alanyl aminopeptidase (cys-gly) (e)	AMPTASECGe	0.000964944	0.000948073	0.0012005	0.00133329	0.00103526	0.00101911	0.00140849	0.00160073	0.000154294	0.00014532	0.000270618	0.000113034
methenyltetrahydrifikate cyclohydrolase, mitochondrial	MTHFCm	0.285226	0.2302	0.297807	0.20793	0.140319	0.168656	0.208669	0.188827	0.19262	0.201139	0.112585	0.19382
4-Hydroxyphenylacetaldehyde:NADP+ oxidoreductase	4HOXPACDOX_LPAREN_NADP_RPAREN_	0.000442471	0.00037286	0.000350315	0.000318709	0.000186441	0.000474106	0.0007382	0.00123415	0.000384143	0.000156803	0.000429259	0.000221626
Nad(p)h biliverdin reductase	BILIRED	6.4054e-05	0.000175686	5.61182e-05	9.41105e-05	8.24612e-05	0.000242767	0.000100581	0.000744436	5.89809e-05	7.16379e-05	8.82835e-05	3.95854e-05
Isocitrate dehydrogenase (NAD+)	ICDHxm	3.9973	3.80193	4.13516	1.0427	1.68419	4.03846	3.02858	1.54914	0.00477782	3.42355	2.58675	0.00110927
retinyl ester hydrolase (11-cis)	RETH2	0.118356	0.0745785	0.233524	0.0163212	0.0160687	0.129907	0.025026	0.088053	0.000225224	0.000195784	0.000613391	0.243073
cytidylate kinase (dCMP,dCTP),nuclear	CYTK12n	63.0244	-123.332	-106.071	-107.639	-75.0448	-24.0403	-187.19	-36.2176	-48.6244	1.04572	-45.3215	-117.265
citrate transport via sodium symport	CITt4_2	0.0298153	0.0289596	0.0292368	0.0139727	0.025787	0.024228	0.0234894	0.0161518	0.0447966	0.0308119	0.0303224	0.0266181
L-serine/L-cysteine Na-dependent exchange (Cys-L in)	CYSSERNaEx	359.402	395.043	292.722	410.934	344.219	336.284	332.692	327.126	438	303.368	327.953	283.344
nucleoside-diphosphate kinase (ATP:dADP)	NDPK8	-287.193	-199.093	374.273	-138.495	-32.3102	-56.4534	271.995	385.89	135.25	244.022	380.079	358.717
D-fructose transport in via uniport	FRUt1r	378.748	320.838	431.962	218.406	68.2192	286.139	515.412	-1.00178	4.12129	424.092	218.281	329.161
Hydroxymethylglutaryl-CoA reversible mitochondrial transport	HMGCOAtm	-2.79484	0.423788	1.00459	1.00407	-0.423408	1.00622	1.00853	1.01952	-0.0476255	-1.04726	-0.0454152	-0.0479035
Cytochrome P450 27	P45027A16m	0.000161724	0.000142298	0.000125326	0.000154126	8.49625e-05	0.000217099	0.000213494	0.000540232	4.60185e-05	4.75556e-05	8.67176e-05	2.96982e-05
Proline transport (sodium symport) (2:1)	PROt4_LPAREN_2_RPAREN_r	-539.158	-506.296	-518.563	-448.606	-476.621	-617.523	-575.238	-466.142	-555.152	-521.978	-629.124	-506.5
sphingomyelin deacylase	SPHMDAc	0.000170271	0.000605816	0.000133766	0.000292972	0.000405731	0.00105143	0.000232153	0.0029292	9.33255e-05	0.000100995	0.000185378	8.49532e-05
peroxisomal thiolase 2	SCPx	0.000169282	0.000122	0.00011935	0.000145066	8.37446e-05	0.000178431	0.000198255	0.000444416	4.5706e-05	4.48842e-05	8.30472e-05	2.84713e-05
estrone 3-sulfate transport via bicarbonate countertransport	ESTRONESt	-276.775	-241.797	-282.18	-330.084	-314.214	-222.524	-264.064	-203.359	-224.592	-240.184	-222.99	-256.35
gulonolactone endoplasmic reticular transport	GULLACter	297.773	251.022	1.09455	280.824	1.08404	250.358	1.10122	0.949471	273.873	278.423	278.219	274.742
Phosphate transporter, peroxisome	PItx	-0.052269	-0.0505832	-0.0505711	-0.0508215	-0.0204462	-0.0242732	-0.0248537	-0.0334719	-0.0120956	-0.0121508	-0.0133202	-0.0116229
uridine transport in via sodium symport (1:2)	URIt5	171.777	146.241	138.119	127.006	74.0802	125.543	72.4208	72.0512	72.1311	28.9291	53.2185	107.411
cholesterol intracellular transport	CHSTEROLt2	0.00804853	0.00793461	0.00796581	0.00795521	0.00311977	0.00333397	0.00336185	0.00378287	0.00185857	0.00186196	0.00192029	0.00183701
glucose transport, endoplasmic reticulum	GLCter	284.295	300.763	295.314	364.636	326.836	234.267	308.87	221.198	230.722	288.994	311.706	237.126
beta-Alanine exchange	EX_ala_DASH_B_LPAREN(e)RPAREN_	0.00010715	0.000629137	8.0841e-05	0.000236694	0.000409661	0.00127514	0.000146022	0.00273245	0.000650519	0.000219844	0.000589756	0.000273143
aldehyde dehydrogenase (phenylacetaldehyde, NADP)	ALDD19x_LPAREN_P_RPAREN_	4.67547e-05	0.000141417	4.16058e-05	8.30178e-05	0.000108166	0.000247325	7.19091e-05	0.000549027	9.10439e-05	4.49471e-05	0.000118663	6.04998e-05
bilirubin beta-diglucuronide transport via bicarbonate countertransport	BILDGLCURt	0.000984239	0.00105561	0.000860104	0.00114681	0.00098612	0.00130427	0.00128109	0.00152976	0.000305411	0.000392866	0.000547537	0.000259765
formate-tetrahydrofolate ligase, mitochondrial	FTHFLm	-0.871705	-0.769584	-1.00556	-0.889461	-0.168063	-0.0208939	-0.766994	-1.101	-1.93486	-40.2908	-11.7483	-1.28506
sphinganine intracellular transport	SPHGNtr	1.01801	1.01432	1.01446	1.01201	1.00677	1.02211	1.02646	1.06322	1.0005	0.68675	0.942085	0.980713
dUDP nuclear transport	DUDPtn	0.00552205	1.01734	0.00559028	1.00463	1.00044	0.84013	0.0080801	0.0106121	0.00022201	0.000143253	0.000430788	0.000244833
Chenodeoxyglycocholate exchange	EX_dgchol_LPAREN(e)RPAREN_	4.62876e-05	3.91103e-05	3.36394e-05	4.28019e-05	2.65221e-05	5.92655e-05	6.09702e-05	0.000183205	1.40618e-05	1.53121e-05	3.00479e-05	9.65329e-06
lipid, flip-flop intracellular transport	XOL7AONEtr	-0.000161724	-0.000142298	-0.000125326	-0.000154126	-8.49625e-05	-0.000217099	-0.000213494	-0.000540232	-4.60185e-05	-4.75556e-05	-8.67176e-05	-2.96982e-05
sodium transport (uniport)	NAt	-599.055	-524.295	-0.0179586	-476.092	-464.974	-556.498	-466.17	-495.888	-0.0203787	-473.19	-450.853	-448.559
NAD transporter, peroxisome	NADtpu	508.041	532.476	458.924	475.718	497.438	460.578	503.467	469.852	475.095	473.061	450.588	493.716
L-alanine/L-threonine Na-dependent exchange (Ala-L in)	ALATHRNaEx	267.618	258.228	309.801	367.557	298.342	277.151	318.204	334.271	294.632	285.336	247.107	282.301
Squalene epoxidase, endoplasmic reticular (NADP)	SQLEr	0.00871149	0.00843053	0.00842851	0.00847025	0.00340769	0.00404553	0.00414228	0.00557864	0.00201593	0.00202514	0.00222003	0.00193715
L-3-aminoisobutyrate transaminase, mitochondrial	3AIBTm	9.99821e-05	0.000282865	8.3599e-05	0.000293149	0.000278927	0.000474005	0.000193361	0.000879969	0.000268564	0.000158683	0.00033007	0.000168557
L-lysine transport, nuclear	LYStn	-0.482633	-0.00640065	-0.446193	-0.513677	-0.00266977	-0.00985342	-0.48476	-0.466538	-0.469941	-0.000242954	-0.000395367	-0.000159941
Steryl-sulfatase	STS4	1.00519	1.00416	0.4287	1.00389	1.00203	1.00647	0.470754	1.01857	0.0122957	0.000216746	0.000382626	0.43147
dopamine beta-monooxygenase	DOPABMO	0.0745215	0.00388417	0.0684927	0.00790137	0.00108163	0.00298137	0.0506729	0.0153158	0.00138727	0.000689295	0.00157707	0.000707055
glycogen phosphorylase (amyls -> glc-D)	GLPASE2	0.0989324	0.00041582	0.667426	0.000556962	1.00034	1.00115	0.00112124	1.00315	2.43389e-05	2.40988e-05	4.33429e-05	1.67067e-05
5-nucleotidase	NT5C	0.0144658	1.01271	0.0133474	1.01161	0.00641958	1.02017	0.0268912	1.05608	0.000495648	0.941608	0.981201	0.980709
NADP transporter, endoplasmic reticulum	NADPtru	200.805	216.626	1.07221	247.773	0.930206	241.642	0.973595	1.05352	230.321	240.156	219.455	212.971
vaccenic acid exchange	EX_vacc_LPAREN(e)RPAREN_	0.00011118	8.87105e-05	8.56009e-05	8.98306e-05	4.25487e-05	0.000129342	0.000166904	0.000447567	2.43648e-05	2.28747e-05	4.20131e-05	1.45538e-05
fructose-bisphosphatase	FBP	1.01633	1.01143	1.01379	1.01132	1.00647	1.02065	1.02325	1.2044	1.00046	0.804335	0.902841	0.921861
acetate reversible transport via proton symport	ACt2r	0.000652627	0.000192992	0.000626677	0.00085128	0.000984942	-0.000268961	-0.000122574	-0.00349913	-0.600668	-1.00104	-0.00246607	-0.000912527
35cGMP nuclear transport	35CGMPtn	0.00113027	0.000784463	0.0008877	0.00586724	0.000843336	0.00110062	0.00118	0.0140595	0.000237999	0.000218156	0.000489584	0.000209012
transport into the mitochondria (carnitine)	VACCCRNt	0.0202405	0.000496807	0.000484172	0.223466	0.000220015	0.000860202	0.00105846	0.0136077	3.77335e-05	3.8041e-05	6.70552e-05	2.07985e-05
coenzyme A transport, nuclear	COAtn	-0.000469863	0.00694906	-0.000723531	0.00294646	0.00632338	0.00322624	0.0019128	-0.0015334	0.00750148	0.0140936	7.24874e-05	0.00636692
purine-nucleoside phosphorylase (Deoxyguanosine)	PUNP4	0.0945612	0.0761445	0.0961775	1.00226	0.0432523	0.0903595	0.0957925	1.01226	0.000219098	0.000144627	0.000319663	0.000125285
hydroxy-delta-5-steroid dehydrogenase, 3 beta- and steroid delta-isomerase 7	HSD3B7	0.000154892	0.000111856	9.52059e-05	0.000137744	8.12912e-05	0.000164855	0.000176155	0.000384395	3.47134e-05	4.50872e-05	6.66928e-05	2.39027e-05
Phosphatidylserine synthase homo sapiens	PSSA1_hs	0.338828	0.0922322	0.0104936	0.231855	-0.251885	-0.154289	-1.01399	0.295347	5.62884e-05	0.00011741	-0.0015425	0.00294085
lysophospholipase	LPASE	0.338929	0.233873	0.73096	0.0703674	0.0515417	0.408193	0.129483	0.322652	0.000676624	0.000539444	0.00227535	0.755379
L-Tryptophan,tetrahydrobiopterin:oxygen oxidoreductase (5-hydroxylating)	TRPHYDRO2	8.3915e-05	0.00036787	7.42778e-05	0.000218101	0.000320543	0.000691286	0.000165443	0.00126202	0.000362507	0.000236323	0.000679104	0.000221699
7-glutamyl-THF transport,m mitochondrial	7THFtm	1.00213	1.00179	1.00174	1.00151	1.0009	1.00265	1.00323	0.00777338	7.93242e-05	7.69132e-05	0.000153721	5.55882e-05
phospholipase A2	PLA2_2e	5.5744e-05	3.41579e-05	4.48376e-05	3.82614e-05	2.26541e-05	5.81015e-05	7.69914e-05	0.000255836	9.8578e-06	1.04046e-05	1.7542e-05	6.77459e-06
D-Lactaldehyde:NAD+ oxidoreductase (glutathione-formylating)	LALDO	-299.959	-412.566	-433.875	-398.224	-421.729	-445.711	-393.649	-359.534	-402.161	-336.553	-434.365	-391.743
glucose transport via sodium symport	GLCt4_2	0.008101	0.0094044	0.00898767	0.0049833	0.0148229	0.0132163	0.00877939	0.00845387	-0.00123176	0.0153906	0.00208807	0.0122658
L-Glutamine exchange	EX_gln_DASH_L_LPAREN(e)RPAREN_	-1.99996	-1.99979	-1.99996	-1.99988	0.000212713	0.000524124	7.34175e-05	0.00105232	-1.99982	-1.9999	-1.99978	-1.99987
bile acid intracellular transport	TCHOLAtx	0.000104024	6.00294e-05	7.20914e-05	7.94821e-05	4.36473e-05	8.46418e-05	0.000116798	0.000194024	2.35141e-05	2.27972e-05	4.07046e-05	1.44177e-05
3-Sulfino-L-alanine carboxy-lyase	3SALACBOXL	8.70528e-05	0.000424733	8.95553e-05	0.000272533	0.000373045	0.000674916	0.000139087	0.00128211	0.00231373	0.000250781	0.00880621	0.000656486
(R)-3-Hydroxybutanoate transport via H+ symport	BHBt	-0.000589416	-0.000631244	-0.000538273	-0.000512631	-0.000275492	-0.000600909	-0.00109979	-0.00278638	-0.000575277	-0.000474372	-0.000856622	-0.000429124
Itaconate--CoA ligase (GDP-forming), mitochondrial	ITCOAL1m	-360.509	-108.175	-57.7421	135.164	-89.9045	-77.353	-29.9209	183.481	512.419	-82.0739	73.4132	-109.787
fatty acid electroneutral transport	FATP9t	510.837	531.404	440.842	541.488	469.263	460.2	468.584	555.141	531.37	568.355	433.051	515.851
pyruvate reversible transport via proton symport	PYRt2r	-0.00122742	-0.000893607	-0.000974954	-0.000989499	-0.000488322	-0.00166269	-0.00183768	-0.00477256	-0.000596053	-0.000430711	-0.000854425	-0.000369664
nucleoside-diphosphate kinase (ATP:dUDP), nuclear	NDPK6n	0.00552205	1.01734	0.00559028	1.00463	1.00044	0.84013	0.0080801	0.0106121	0.00022201	0.000143253	0.000430788	0.000244833
GMP synthase	GMPS2	1.01164	1.00426	1.00573	1.00364	1.00682	1.00745	1.00806	1.01953	1.00017	0.0018858	0.922074	0.00186578
taurochenodeoxycholate exchange	EX_tdchola_LPAREN(e)RPAREN_	7.09494e-05	5.229e-05	5.10166e-05	6.53903e-05	3.01527e-05	8.47554e-05	8.47639e-05	0.000159829	1.57301e-05	1.6683e-05	2.84781e-05	1.03891e-05
glycine-cleavage system (lipoamide) irreversible, mitochondrial	GCC2bim	0.092282	0.0990243	0.0989944	0.069113	0.0193814	0.036069	0.0594887	0.0436725	0.0957957	0.0997675	0.0544131	0.0960428
betaine-homocysteine S-methyltransferase	BHMT	0.0994508	0.0258361	0.0994871	0.0682648	0.00361153	0.0958461	0.0950501	0.0945991	0.0010792	0.00101422	0.0025616	0.00105827
glycine passive transport to peroxisome	GLYtp	-0.00052246	0.868508	1.41004	-0.00130062	-0.00113025	-0.000750144	-0.0254256	-0.0209324	2.58976	0.177097	1.09709	1.49265
retinol isomerase (9-cis)	RETI2	222.518	36.3905	36.5825	-65.8444	27.1567	11.6687	74.5112	-28.6262	35.2874	-34.6806	135.084	46.3588
3-amino-isobutyrate transport, mitochondrial	3AIBtm	9.99821e-05	0.000282865	8.3599e-05	0.000293149	0.000278927	0.000474005	0.000193361	0.000879969	0.000268564	0.000158683	0.00033007	0.000168557
6,7-dihydropteridine reductase	DHPR	0.0319521	0.024825	0.0294321	0.026822	0.0255956	0.0278981	0.0278318	0.0263238	0.0283843	0.0290492	0.0277765	0.028593
phosphatidate cytidylyltransferase	CDS	4.1902	4.02049	4.40997	4.01479	5.00576	4.00053	4.62446	4.04001	0.741426	0.00139787	0.00241643	0.00114433
carboxylic acid dissociation	H2CO3D	31.2768	34.2155	31.2809	32.8101	31.7452	33.2508	29.403	25.7611	14.0276	16.703	14.7034	18.6803
aldehyde dehydrogenase (acetylaldehyde, NAD), mitochondrial	ALDD2xm	1.00186	0.00188229	0.00124291	0.0107869	0.0114264	0.00186642	1.00213	0.0330461	0.000133926	0.000191375	0.00028839	0.000102577
purine-nucleoside phosphorylase (Xanthosine)	PUNP7	3.67453e-05	0.000219651	2.43737e-05	0.000123077	0.000477026	0.00092744	8.25463e-05	0.00158156	6.879e-05	5.63693e-05	0.000129023	5.70821e-05
L-Serine exchange	EX_ser_DASH_L_LPAREN(e)RPAREN_	-0.0499248	-0.0494894	-0.0499376	-0.0497802	-0.0496027	-0.0489455	-0.0498766	-0.0478238	-0.0496291	-0.0496831	-0.0491867	-0.0498028
D-glucose transport in via proton symport	GLCt2_2	0.0108235	-0.0042382	0.0015857	0.00554497	0.00270686	-0.0048815	0.000774628	0.000621129	1.06711e-05	0.00172804	0.0165669	-0.00292448
fatty acid electroneutral transport	FATP6t	558.431	386.625	539.483	503.9	408.606	470.92	515.716	482.013	530.191	544.673	543.726	533.921
5,6,7,8-Tetrahydrofolate transport, diffusion, lysosomal	THFtl	-2.01741	-2.01333	-2.01493	-2.01292	-2.00688	-2.02094	-2.02492	-0.0588123	-0.000575593	-0.000548747	-0.000941249	-0.000380086
2-keto-4-methylthiobutyrate transamination	UNK3	0.00773375	0.00593068	0.00578309	0.00558853	0.162301	0.00957719	0.012225	0.0299606	0.000107062	9.73578e-05	0.000196412	7.39228e-05
carnitine O-palmitoyltransferase	C161CPT1	0.000704082	0.000536698	0.0202109	0.000620836	0.00027344	0.000936679	0.00109921	0.0134508	4.3829e-05	4.65504e-05	7.90186e-05	2.48674e-05
acid phosphatase (FMN)	ACP1_LPAREN_FMN_RPAREN_	0.0166336	0.012834	0.0141825	0.0118795	0.00679321	0.0199093	0.0257375	0.0600655	0.000537026	0.000408139	0.000836976	0.000294638
R group artificial flux	ARTFR34	0.00240107	0.0019636	0.00213353	0.00188382	0.000837418	0.00205761	0.00246274	0.00204825	0.0015443	0.00406058	0.00466667	0.000896007
glutamate dehydrogenase (NADP), mitochondrial	GLUDym	-257.86	21.1897	-181.972	252.346	-194.119	-55.299	375.113	-60.5676	-118.092	222.633	203.241	-151.162
5-glutamyl-10FTHF transport, lysosomal	10FTHF5GLUtl	0.00561976	0.00453187	0.00499975	0.00362818	0.00223987	0.00613134	0.00877293	0.0201367	0.000172289	0.00016372	0.000304062	0.000119528
phosphatidylinositol 3-kinase	PIK3	1.04116	1.0264	1.03889	1.03148	1.01851	1.05105	1.0633	1.13586	1.00079	1.00075	1.0014	1.00052
H2O endoplasmic reticulum transport	H2Oter	16.1457	24.6486	17.9918	27.311	21.0133	28.5752	26.2419	30.1893	5.44538	3.69658	4.59039	4.9334
D-lactaldehyde dehydrogenase	LALDD	517.565	555.881	727.449	637.281	626.155	680.615	634.515	260.605	623.117	412.138	630.359	542.478
alanyl aminopeptidase (cys-gly)	AMPTASECG	0.00141667	0.00165371	0.00153114	0.00137238	0.00113346	0.00158725	0.00152689	0.00208214	0.000214755	0.000156717	0.000350596	0.000127449
D-Serine/Glutamine reversible exchange	SERDGLNexR	-25.4891	40.1609	0.0183385	-0.00661185	85.2675	62.2212	54.7117	138.046	0.0115161	100.026	-35.0623	56.7335
1,4-alpha-glucan branching enzyme (glygn1 -> glygn2)	GLBRAN	0.0989324	0.00041582	0.667426	0.000556962	1.00034	1.00115	0.00112124	1.00315	2.43389e-05	2.40988e-05	4.33429e-05	1.67067e-05
Na+-K+-Cl- cotransport	NKCCt	-236.873	-285.279	56.8009	-300.299	-66.4612	286.452	422.128	-352.071	-324.229	65.7268	-18.5756	-121.49
7-alpha,25-Dihydroxycholesterol exchange	EX_xoltri25_LPAREN(e)RPAREN_	6.28037e-05	4.82486e-05	4.45288e-05	4.31771e-05	2.22872e-05	5.72962e-05	5.81957e-05	0.000129465	1.21908e-05	1.30624e-05	2.50976e-05	8.06399e-06
adenylosuccinate lyase	ADSL2	1.01086	1.01487	1.01078	1.01258	0.0097096	0.0191067	0.00513901	0.0302571	0.00346128	0.00319858	0.0043272	0.00318218
Acetyl-Coa carboxylase, beta isoform	ACCOACm	0.0180531	0.00316771	1.01467	0.00427665	0.00244584	0.00464252	0.0248449	0.00786226	0.000440242	0.000448761	0.00099769	0.000320824
Glycolaldehyde dehydrogenase	GCALDD	1.00641	1.00283	1.00327	1.00527	1.00345	1.00717	1.03288	1.03554	0.0008621	1.00074	0.00124713	0.000641207
Nicotinamide exchange	EX_ncam_LPAREN(e)RPAREN_	-0.00985252	-0.00258832	-0.00985946	-0.00624726	-0.00932364	-0.00856914	-0.0094113	-0.00869459	-7.43536e-05	-0.000121445	-0.000133556	-7.99763e-05
Carbon monoxide exchange	EX_co_LPAREN(e)RPAREN_	6.4054e-05	0.000175686	5.61182e-05	9.41105e-05	8.24612e-05	0.000242767	0.000100581	0.000744436	5.89809e-05	7.16379e-05	8.82835e-05	3.95854e-05
2-Aminoacrylate hydrolysis	2AMACHYD	0.00610688	0.0048863	0.00590337	0.00619791	0.0237996	0.00702367	0.0106807	0.0173634	0.00229676	0.0104288	0.0181084	0.000472355
L-sulfolactate transport (cytosol to extracellular)	SLDt	0.00134657	0.000759536	0.00128597	0.000836254	0.000400556	0.000996504	0.00188301	0.00166918	0.000478995	0.000567361	0.000810413	0.000327906
L-alanine/L-glutamine Na-dependent exchange (Gln-L in)	GLNALANaEx	310.663	331.991	310.108	307.277	337.633	346.791	323.357	289.271	221.433	251.782	321.653	304.296
pyridoxine 5-phosphate oxidase	PDX5PO	-0.00177252	-0.000154818	-0.00035516	-0.000182936	-0.000110434	-0.000146049	-0.00162234	-0.000189825	-6.25775e-05	-7.15117e-05	-0.000443757	-5.50889e-05
3-oxoacid CoA-transferase	OCOAT1m	-2.69173	-7.0225	-7.78737	-9.01985	-8.21306	-4.3117	-7.86334	-5.95829	-12.909	-0.0990272	-6.19506	-14.4166
L-ascorbate transport via facilitated diffusion	ASCBt	566.008	541.468	545.369	482.58	486.967	533.898	555.388	506.686	578.196	548.075	519.958	558.859
Citrate lyase	CITL	0.00319658	0.00135732	0.00236351	0.00182109	0.00107626	0.000916688	0.00287359	0.00802608	0.000355508	0.000455303	0.00068281	0.000217971
retinol dehydrogenase (all-trans)	RDH1	-127.719	-202.791	-34.6881	-273.222	-177.504	-277.548	-304.863	-376.59	-213.205	-199.404	-64.8612	-217.462
arachidonic acid activation	FACOAL204i	488.352	474.707	0.0516878	0.0460198	486.602	483.035	0.0526817	0.0498498	535.044	484.057	424.798	493.303
L-cysteine/L-asparagine Na-dependent exchange (Asn-L in)	ASNCYSNaEx	225.502	253.796	314.392	268.023	240.459	191.192	233.331	310.532	177.577	248.609	213.444	241.146
Glutamate Decarboxylase	GLUDC	0.0103327	0.00857925	0.0104996	0.0123242	0.00674309	0.0130538	0.0130729	0.0273903	0.000428479	0.000438688	0.00102722	0.000288041
cytidine kinase (ATP)	CYTDK1	0.0156145	0.0121773	0.0125515	0.0119318	0.00595621	0.0210085	0.0203486	0.0548567	0.000366798	0.000462319	0.000825371	0.000358325
Citrate exchange	EX_cit_LPAREN(e)RPAREN_	0.000542431	0.000419105	0.000438909	0.000405734	0.000217424	0.000509245	0.000678459	0.00112654	0.00016051	0.000195311	0.000241731	0.000118614
dCTP transport via dGDP antiport	DNDPt53m	63.289	67.8466	66.5281	68.2935	71.4922	64.6698	77.4708	73.5065	67.5821	64.8026	77.0647	67.7011
calcium / sodium antiporter (1:3), reversible	CAt7r	301.271	169.03	219.132	264.433	392.639	227.538	224.323	256.607	256.424	0.00714879	466.69	480.379
acetoacetate transport via proton symport	ACACt2	-0.00084699	-0.000741151	-0.000760205	-0.000616768	-0.000341584	-0.00101581	-0.00135644	-0.00292491	-0.000462	-0.000473301	-0.000835051	-0.000362378
glutamate dehydrogenase (NAD) (mitochondrial)	GLUDxm	254.591	-24.7724	178.743	-255.058	191.268	52.5306	-379.212	56.1849	117.877	-222.956	-203.391	150.147
guanylate cyclase	GUACYC	0.00201711	0.00155194	0.00143869	0.0110547	0.00199441	0.00215592	0.00193104	0.0470119	0.000457531	0.000460938	0.000913579	0.000388746
cytidylate kinase (dCMP,dGTP),nuclear	CYTK11n	-140.226	-150.404	-15.3115	47.8249	-121.639	-33.4496	51.0453	-18.0556	-93.0585	-115.831	-45.7729	106.616
retinol acyltransferase	RETFA	10.3344	14.271	8.37056	9.2491	8.20939	10.5999	9.86134	11.4591	11.7192	13.2856	11.9451	15.366
Glycerol exchange	EX_glyc_LPAREN(e)RPAREN_	0.00044927	0.000378164	0.000407758	0.000362994	0.000316266	0.000494898	0.000578879	0.000902704	0.000137319	0.000180155	0.000322957	0.000144563
phosphoacetylglucosamine mutase	ACGAMPM	2.01044	2.00802	2.00834	2.00723	2.00481	2.01093	1.00279	2.02992	1.00051	0.00057441	0.00111399	0.000405476
Gamma-glutamyl hydrolase (6DHF), lysosomal	GGH_DASH_6DHFl	2.01062	2.00809	2.00925	2.00771	2.00427	2.01256	2.01529	0.0373159	0.000308714	0.000338672	0.000574437	0.00024926
R total flux	RTOT4	0.0151614	0.0123674	0.0133232	0.673589	0.0058513	0.0161742	0.0190263	0.0237222	0.00950934	2.61689	2.49489	0.00515551
2-oxoadipate shuttle (cytosol/mitochondria)	2OXOADPTm	0.0943625	0.0933095	0.0943945	0.0939358	0.09676	0.0952901	0.0973696	0.0927817	0.095666	0.0979704	0.0917353	0.0976794
H+/K+ gastric/non-gastric P-ATPase and ABC ATPase	HKt	0.00116595	0.000979497	0.00170228	0.0011185	0.00133585	0.00125667	0.00309833	0.00346336	0.000255617	0.000348313	0.000428632	0.000185008
pyridoxamine transport via diffusion	PYDAMtr	-7.36731e-05	-0.000272378	-6.35792e-05	-0.000147732	-0.000294507	-0.000409604	-0.00011302	-0.00049657	-5.99884e-05	-0.000128626	-0.00196555	-6.4787e-05
Hypotaurine oxidase	HYPTROX	0.000169918	0.000566399	0.000145323	0.000333886	0.00035422	0.000898365	0.000262512	0.00178939	0.00123682	0.000173705	0.00452602	0.000377539
dCTP demand	DM_dctp_LPAREN_m_RPAREN_	9.39871e-05	0.00101085	8.91832e-05	0.000311699	0.00052592	0.00231358	0.00015975	0.0064928	0.00036393	0.000150796	0.000668613	0.000314686
D-glucose transport in via proton symport	GLCt2r	149.73	-39.153	179.249	18.4864	128.183	68.1512	121.427	122.108	148.221	0.027373	283.086	48.1784
5-nucleotidase (dCMP)	NTD3	0.0411163	0.166888	1.49909	0.0116888	0.000771976	0.500684	1.67876	0.613681	0.320542	0.000232247	0.421625	0.346496
triose-phosphate isomerase	TPI	3.05103	3.59061	3.43426	3.81279	5.30063	5.2589	4.05049	4.17896	8.6448	8.64124	8.64193	8.64628
thioredoxin reductase (NADPH)	TRDR	3.01406	1.94556	2.00942	2.09663	2.05985	2.00292	2.97266	2.14416	0.00271938	1.00287	0.0043456	0.00233513
4-[(1R)-1-Hydroxy-2-(methylamino)ethyl]-1,2-benzenediol:oxygen oxidoreductase(deaminating)(flavin-containing)	41R1H2MAE12BOOX	0.0738386	0.00267526	0.0678522	0.00676235	0.000188392	0.000728562	0.0496521	0.0097055	0.000127069	0.00010767	0.000188282	8.59614e-05
coproporphyrinogen oxidase (O2 required)	CPPPGO	6.4054e-05	0.000175686	5.61182e-05	9.41105e-05	8.24612e-05	0.000242767	0.000100581	0.000744436	5.89809e-05	7.16379e-05	8.82835e-05	3.95854e-05
Thymine exchange	EX_thym_LPAREN(e)RPAREN_	4.62905e-05	0.000423164	3.34096e-05	0.000104554	0.000279032	0.00065687	7.91251e-05	0.00126905	6.1446e-05	6.78468e-05	0.000131493	5.30247e-05
Beta oxidation of med/long chain fatty acid	FAOXC80	1.14741	1.28856	1.09982	2.13481	1.16587	1.24938	1.23882	1.13348	0.000432999	0.000451461	0.00080598	0.000262618
adenylate kinase (d form)	ADKd	-0.308693	-0.109408	-0.0982657	-0.0629668	-0.00963234	-0.098416	-0.0985201	-0.0745409	-0.000786344	-0.000874062	-0.00216662	-0.00117125
Beta-alanine reversible mitochondrial transport (diffusion)	BALAtmr	3.52831	2.68025	2.73262	2.03895	2.92723	2.77809	3.77901	2.02655	0.00372999	1.02266	0.00097453	0.00110216
sph1p intracellular transport	SPH1Ptr	1.01801	1.01432	1.01446	1.01201	1.00677	1.02211	1.02646	1.06322	1.0005	0.68675	0.942085	0.980713
L-phenylalanine transport in via sodium symport	PHEt4	289.721	345.868	355.644	303.826	348.993	331.598	314.792	296.199	282.675	357.542	288.45	285.216
urate export from cytosol	URATEt	8.90028e-05	0.000957742	7.67881e-05	0.000467674	0.00116689	0.00329525	0.000219713	0.00591492	0.000237499	0.000151674	0.000434016	0.000167891
methylenetetrahydrofolate dehydrogenase (NAD), mitochondrial	MTHFD2m	-81.6918	-15.5956	-108.254	90.0051	-185.013	-33.9087	65.0865	-4.96955	-19.5518	126.705	88.4125	-81.5636
L-alanine/L-asparagine Na-dependent exchange (Asn-L in)	ASNALANaEx	304.864	260.817	239.029	269.421	336.136	289.538	306.185	299.027	240.797	296.954	300.001	260.606
DM datp(n)	DM_datp_LPAREN_n_RPAREN_	2.0403e-05	0.000145284	1.62568e-05	6.42936e-05	0.000130961	0.000354891	4.36089e-05	0.000660229	2.67897e-05	2.51711e-05	5.53636e-05	2.08473e-05
carnitine octadecenoyl transferase	C181CPT1	0.0594338	0.000546073	0.0593522	0.847307	0.000253443	0.101007	0.00115692	0.0135594	4.02129e-05	4.05081e-05	6.85976e-05	2.13659e-05
Inosine exchange	EX_ins_LPAREN(e)RPAREN_	1.65674e-05	0.00017961	1.53592e-05	5.43721e-05	0.00010565	0.000410287	2.51411e-05	0.000922612	3.26755e-05	3.20651e-05	6.88512e-05	2.92059e-05
S-Adenosyl-L-methionine:catechol O-methyltransferase	SALMCOM2	0.000166407	0.000195366	0.000159622	0.000292352	0.000208179	0.000557161	0.000242372	0.00172815	7.30965e-05	6.32132e-05	0.000103105	5.5033e-05
fatty-acyl-CoA synthase (n-C16:0CoA)	FAS160COA	1.05574	1.06088	1.06182	1.02296	1.02281	1.01829	1.02395	1.00272	0.0127954	0.00684439	0.0070188	0.0124473
Tyramine Sulfotransferase	TYMSULT	8.49269e-05	0.00034217	7.70218e-05	0.000174202	0.00017214	0.000479807	0.00013991	0.000923323	0.000149008	8.61674e-05	0.000209004	7.58858e-05
retinol dehydrogenase (9-cis,NADPH)	RDH2a	396.977	227.208	41.5736	239.319	207.134	159.729	251.728	279.764	220.14	209.489	358.092	246.471
L-aminoadipate-semialdehyde dehydrogenase (NADH), mitochondrial	AASAD3m	0.04061	0.0404065	0.0415488	0.0428469	0.0458389	0.0385725	0.0420327	0.0328762	0.0380359	0.047863	0.0217963	0.0448239
L-Asparagine exchange	EX_asn_DASH_L_LPAREN(e)RPAREN_	-0.0499354	-0.049601	-0.0499527	-0.04983	-0.049613	-0.0489474	-0.0498984	-0.047991	-0.032148	-0.0498426	-0.0457359	-0.0482283
5,6,7,8-Tetrahydrofolate transport, diffusion, mitochondrial	THFtm	0.424389	0.468973	0.301286	0.326582	0.976425	1.16088	0.457751	-0.874187	-1.74187	-40.0893	-11.6351	-1.09099
deoxyadenosine transport via diffusion	DADNt4	-0.0319022	-0.0528116	-0.0278285	-0.00165909	-0.00155699	-0.00267046	-0.00581362	-0.00422058	-0.000276544	-0.000389736	-0.000562551	-0.000287642
Proline dehydrogenase (m)	PROD2m	0.0142487	0.0102639	0.0116217	0.0132262	0.00714192	0.0184994	0.0523578	0.0304355	0.0977756	67.7815	19.9764	0.0986371
phosphatidylinositol 3-phosphate 4-kinase, nuclear	PI3P4Kn	0.00999274	0.0284878	0.00990425	0.0242736	0.00227633	0.0371631	0.0155268	0.0156902	0.000616159	0.000531636	0.00202903	0.000714323
glutathione peridoxase	GTHP	1.00696	1.00479	1.00518	1.00396	1.00236	1.00776	1.00906	1.0221	1.00458	3.19551	3.37056	1.00124
K+-Cl- cotransport	KCCt	422.045	366.055	145.527	410.099	59.3256	-228.081	-274.313	251.999	401.718	-48.7473	-395.75	-363.149
choline phosphate intracellular transport	CHOLPtl	-0.000143484	-0.000648617	-0.000107328	-0.000302532	-0.000394232	-0.00112395	-0.553287	-0.00270768	-9.42238e-05	-6.22712e-05	-0.000122808	-5.1377e-05
DM dctp(n)	DM_dctp_LPAREN_n_RPAREN_	3.00836e-05	0.000168072	2.71612e-05	6.33385e-05	0.000108947	0.000392111	4.82353e-05	0.000994096	4.22822e-05	3.31377e-05	7.39504e-05	2.48957e-05
Dopamine 3-0-sulfate transport (diffusion)	DOPASFt	8.60135e-05	0.000268882	8.89137e-05	0.000159737	0.000170311	0.000408288	0.000121458	0.000899679	0.000151239	9.43674e-05	0.000241372	6.51534e-05
5-nucleotidase (CMP)	NTD4	0.191931	0.179545	0.397712	0.078918	3.07491	0.0565376	0.586015	0.101285	0.0010113	0.00102929	0.00211561	0.000853258
leucine transaminase, mitochondrial	LEUTAm	0.0131685	0.0240214	0.0150462	0.0173244	0.0280693	0.0150966	0.0116954	-0.000891942	-3.94468e-05	-7.75043	-0.0148262	0.00861463
glycine-cleavage complex (lipoamide), mitochondrial	GCC2cm	0.092282	0.0990243	0.0989944	0.069113	0.0193814	0.036069	0.0594887	0.0436725	0.0957957	0.0997675	0.0544131	0.0960428
choline transport via diffusion (cytosol to mitochondria)	CHLtm	0.331672	0.0804794	0.338367	0.213837	0.299215	0.288842	0.28528	0.280259	0.00334488	0.00449247	0.00488726	0.00333677
delta1-piperideine-2-carboxylate reductase, perixosomal	1PPDCRp	0.00447177	0.00438329	0.00352993	0.0021085	0.00194342	0.00881679	0.00594728	0.0140051	0.00858727	0.000754362	0.0216176	0.00347767
phosphatidylinositol 4,5-bisphosphate nuclear transport (diffusion)	PAIL45P_HStn	-0.0749702	-0.625474	-0.0807161	-0.5279	0.0024557	-0.660742	-0.140193	-0.0439042	0.000195575	0.000198969	-0.000767083	-0.000324699
D-lactate dehydrogenase	LDH_D	1.40643	1.01219	1.01327	1.03016	1.0064	1.02049	1.09769	1.06962	7.70854	1.37461	4.64521	8.39398
5-Aminolevulinate mitochondrial transport	5AOPtm	-0.000512432	-0.00140549	-0.000448945	-0.000752884	-0.00065969	-0.00194213	-0.000804647	-0.00595548	-0.000471847	-0.000573104	-0.000706268	-0.000316683
cysteinesulfinic acid oxidase	3SALAOX	0.000480859	0.000509169	0.000286193	0.000355387	0.000286007	0.000637826	0.00046001	0.00121331	0.00129235	0.000283342	0.0030713	0.000481053
transketolase	TKT2	1.00533	1.00371	1.03833	1.16976	1.00177	1.04012	1.07411	1.01775	1.00091	0.00427277	1.00043	1.00033
O2 nuclear transport	O2tn	-0.142877	-0.116958	-0.245086	-0.0859711	-0.478414	-0.0823301	-0.241555	-0.129745	-0.000130749	-0.0025181	-0.00125742	-2.17531e-05
L-proline transport, mitochondrial	PROtm	0.0404425	0.039868	0.0404502	0.0402464	0.0459582	0.045049	0.0460721	0.0423968	0.0470444	0.0475454	0.0472771	0.047353
phospholipase A2	PLA2_2	0.0898729	0.0754121	0.226319	0.0187032	0.0154998	0.141744	0.0315064	0.0980023	0.000208103	0.000155025	0.000591203	0.211951
dATP transport via dUDP antiport	DNDPt4m	53.8249	67.2913	67.8011	58.3585	78.4374	57.2588	67.292	73.2588	74.1784	75.355	82.3226	76.6628
dGTP transport via dUDP antiport	DNDPt60m	64.5305	73.199	63.2546	65.24	67.871	74.3202	74.4498	71.8589	68.4611	63.0187	66.0967	74.4573
4-Pyridoxate exchange	EX_4pyrdx_LPAREN(e)RPAREN_	0.000749805	0.000643161	0.000652143	0.000745215	0.000632621	0.000630869	0.00085034	0.00117816	0.00012804	0.000110623	0.000334275	8.84129e-05
Malate:sulfate antiport, mitochondrial	MALSO4tm	-126.626	-533.583	-391.656	-425.829	-488.959	-559.89	-184.942	-150.003	-389.478	-524.518	-208.644	-122.71
Dolichol kinase, human (liver)	DOLK_L	0.00126697	0.000928475	0.00113577	0.00113275	0.00108234	0.00131389	0.00130877	0.00162111	0.000197188	0.000162271	0.000280001	0.000110681
Hexadecanoate (n-C16:0) exchange	EX_hdca_LPAREN(e)RPAREN_	0.000132067	9.51992e-05	0.000111976	8.41469e-05	5.54656e-05	0.000160453	0.000170888	0.000509481	2.44629e-05	2.43071e-05	4.92811e-05	1.37212e-05
N-Acetylneuraminate 9-phosphate pyruvate-lyase (pyruvate-phosphorylating)	ACNAM9PL	1.00865	1.00647	1.00627	1.00601	1.00324	1.01073	1.01319	1.0296	0.0802401	0.431597	0.000429493	0.784469
Gamma-glutamyl hydrolase (10FTHF7GLU), lysosomal	GGH_DASH_10FTHF7GLUl	2.00653	2.00504	2.00504	2.00474	2.00253	2.00816	2.00918	0.0215253	0.000184217	0.000179073	0.000324582	0.000147287
L-asparagine transport in via sodium symport	ASNt4	299.407	351.051	272.476	302.374	315.152	313.676	313.196	321.22	208.541	304.014	168.855	262.094
inositol transport via sodium symport	INSTt4_2	-0.0163496	-0.0029135	-0.0220576	-0.0154697	-0.00383866	-0.0126102	-0.0065195	-0.00231422	-0.0258143	-0.00848288	-0.0165497	-0.0134745
Cysteamine oxygenase	CYSAMO	0.000252784	0.000708065	0.000201091	0.000395238	0.000335395	0.00112181	0.000385936	0.00229667	0.000159908	9.66284e-05	0.00024583	9.85929e-05
Peroxidase (multiple substrates)	PRDXl	0.00506332	0.00425052	0.00421965	0.00397946	0.00211673	0.00499136	0.00564417	0.00793709	0.00502676	0.0262231	0.0286435	0.00108091
Glycerophosphodiester phosphodiesterase (Glycerophosphocholine)	GPDDA1	0.338929	0.233873	0.73096	0.0703674	0.0515417	0.408193	0.129483	0.322652	0.000676624	0.000539444	0.00227535	0.755379
(S)-Glycerate exchange	EX_glyc_DASH_S_LPAREN(e)RPAREN_	0.000611754	0.412598	0.236162	0.000606186	0.000417119	0.000761256	0.942625	1.00358	0.000388772	0.000398351	0.00078304	0.000207028
Steryl-sulfatase	STS2	0.00114592	1.00399	0.0403952	1.00368	0.00109344	1.00631	0.0394392	1.01948	0.00118646	0.000241892	0.000363717	9.6934e-05
NAD transporter, endoplasmic reticulum	NADtru	255.448	272.032	1.03861	226.27	1.05884	261.611	1.2	1.1828	252.447	218.462	291.97	275.771
Pyridoxal exchange	EX_pydx_LPAREN(e)RPAREN_	-0.002596	-0.00107036	-0.00107088	-0.00107588	-0.00103756	-0.00118652	-0.0025857	-0.00186456	-0.000250605	-0.00031076	-0.00274358	-0.000208289
alpha-methylacyl-CoA racemase	AMACRp	0.000169282	0.000122	0.00011935	0.000145066	8.37446e-05	0.000178431	0.000198255	0.000444416	4.5706e-05	4.48842e-05	8.30472e-05	2.84713e-05
N-acetylglucosamine 2-epimerase	ACGAM2E	-0.00243693	-0.00175009	-0.00200608	-0.00199686	-0.00165458	-0.00202851	-0.00217385	-0.00267092	-0.000291388	-0.000233795	-0.000489637	-0.000158104
Cytidine exchange	EX_cytd_LPAREN(e)RPAREN_	2.86076e-05	0.000247459	2.68819e-05	0.000103619	0.000142864	0.00041198	4.92046e-05	0.000819821	4.34754e-05	3.73192e-05	6.96236e-05	3.05829e-05
L-methionine transport in via sodium symport	METt4	178.126	260.198	217.599	244.405	203.481	265.997	256.238	250.729	188.51	200.448	230.356	246.255
ATP transporter, peroxisomal	ATPtx	0.157138	0.152014	0.151958	0.152764	0.0615072	0.0732151	0.0749728	0.1014	0.0363785	0.0365449	0.0401304	0.0349269
V-type ATPase, H+ transporting, lysosomal	ATPasel	0.50193	0.501336	0.501526	0.501179	0.500649	0.501814	0.111784	0.505754	0.250014	5.02716e-05	8.73926e-05	3.53076e-05
carnitine O-stearoyl transferase	C180CPT1	0.848483	0.966052	0.899109	0.000671339	0.921863	0.782899	0.898134	0.931014	3.98337e-05	4.51465e-05	7.23673e-05	2.47779e-05
cytidylate kinase (dCMP,dATP)	CYTK13	-104.831	-165.876	47.5152	-139.676	-78.4774	-181.932	28.9411	90.5762	-15.3867	17.5528	-13.2191	9.91721
Choline uniport	CHOLtu	102.964	516.093	-54.3665	312.114	205.203	12.0406	83.6799	178.486	-76.8942	127.669	186.343	106.716
Sulfate derivative of norepinephrine exchange	EX_nrpphrsf_LPAREN(e)RPAREN_	7.91663e-05	0.000221344	6.75132e-05	0.00016385	0.000140585	0.000422435	0.000134298	0.000967248	0.000143183	9.51855e-05	0.000208	7.19853e-05
phosphatidylinositol 3-phosphate 5-kinase	PI3P5K	0.0133389	0.0074186	0.0120236	0.0100464	0.0051793	0.0145997	0.0192872	0.0421757	0.000178961	0.000130965	0.000246232	9.66889e-05
25-hydroxyvitamin D2 transport in cytoplasm	25HVITD2tin	425.098	444.093	493.654	470.693	459	462.582	442.62	510.89	486.75	470.216	450.368	428.074
alcohol dehydrogenase (L-1,2-propanediol)	ALCD21_L	270.076	317.462	194.476	307.728	295.056	376.317	351.496	332.639	307.786	328.713	317.318	360.029
fumarate transport, mitochondrial	FUMtm	-6.38098	-168.973	-240.531	-289.564	304.076	291.777	92.6831	21.3838	-456.22	93.8433	-616.236	-123.573
7-dehydrocholesterol reductase	DHCR72r	0.00573177	0.00526197	0.0052788	0.0060074	0.00216197	0.00248072	0.00227697	0.00279064	0.001284	0.00131576	0.00138236	0.00125955
5-L-Glutamyl-L-alanine exchange	EX_gluala_LPAREN(e)RPAREN_	5.10733e-05	0.000206308	2.78548e-05	0.00010357	0.000158562	0.000348259	5.88974e-05	0.000757545	0.000205442	7.08802e-05	0.000277994	0.000100971
NICRNT transport, nuclear trhough pore	NICRNTtn	8.39478	0.0369014	9.10509	0.0405645	10.8779	0.0397681	0.0410829	0.0392363	0.990189	0.0406952	0.0427488	0.0374241
ITP nuclear transport	ITPtn	496.139	231.628	-322.305	-287.59	-428.238	-335.677	712.603	-352.089	116.662	126.104	262.792	-157.37
phosphoribosylpyrophosphate synthetase	PRPPS	6.54903	5.77993	5.7647	6.04778	4.92982	4.86885	5.70922	5.17155	0.00882024	1.00859	0.0121225	0.00783473
glutathione synthetase	GTHS	0.00244603	0.00307677	0.00277923	0.00286909	0.00249359	0.0030847	0.00306539	0.00455414	0.000505745	0.000388546	0.000913743	0.000323412
L-arginine transport in via sodium symport	ARGt4	0.0115972	0.0117595	0.0110727	0.0118141	0.0122943	0.0132679	0.0113349	0.0120408	0.0122234	0.0137843	0.0111306	0.0109415
S-Adenosyl-L-methionine reversible transport, mitochondrial	AMETt2m	0.0402883	0.00847781	0.0320632	0.0299921	0.0165184	0.106512	0.179588	0.124845	0.000294079	0.000283444	0.000495356	0.000213395
ATP synthase (four protons for one ATP)	ATPS4m	194.501	185.494	188.895	185.397	199.141	190.126	184.278	163.489	0	0	0	0
Deoxycytidine kinase, nuclear (ATP)	DCK1n	-0.0380839	-1.31269	-0.0394685	-2.18073	0.00486792	-0.937842	29.1273	-0.0244894	-0.543399	0.00995632	0.00175652	0.00543847
pyridoxamine kinase	PYDAMK	1.01653	1.01277	0.0608598	1.0119	0.00124179	1.02057	1.02275	1.05862	0.000385232	1.0004	0.998766	1.00033
UMP kinase (dATP),nuclear	UMPK5n	-42.0791	-89.7893	-160.134	12.8252	98.3497	15.9032	-27.719	44.0437	-29.7961	131.546	-99.0117	-9.19563
Beta oxidation fatty acid	FAOXC1811601m	0.000629066	0.000489999	0.0200896	0.980794	0.000208789	0.021015	0.00112392	0.0134101	3.47082e-05	3.7934e-05	6.64471e-05	2.24293e-05
N-Formyl-L-kynurenine amidohydrolase	FKYNH	0.0493431	0.0487318	0.0493704	0.049103	0.0491956	0.04838	0.0494909	0.0471357	0.0490826	0.0493907	0.0483923	0.0494071
3-Hydroxy-L-tyrosine carboxy-lyase	3HLYTCL	0.0747166	0.00457571	0.0686549	0.00829746	0.00144816	0.00382532	0.0509493	0.017216	0.00186114	0.000945678	0.00227643	0.0009641
Nicotinamide acid uptake	NCAMUP	0.00985252	0.00258832	0.00985946	0.00624726	0.00932364	0.00856914	0.0094113	0.00869459	7.43536e-05	0.000121445	0.000133556	7.99763e-05
Arginine/Lysine exchanger (Arg in)	ARGLYSex	0.0219457	0.0255844	0.0236444	0.0227538	0.0230769	0.0224502	0.0240013	0.0196898	0.0231236	0.0204113	0.0217438	0.0236517
dimethylglycine transport via diffusion (cytosol to mitochondria)	DMGtm	0.0994508	0.0258361	0.0994871	0.0682648	0.00361153	0.0958461	0.0950501	0.0945991	0.0010792	0.00101422	0.0025616	0.00105827
hydrogen peroxide lysosomal transport via diffusion	H2O2tly	0.00506332	0.00425052	0.00421965	0.00397946	0.00211673	0.00499136	0.00564417	0.00793709	0.00502676	0.0262231	0.0286435	0.00108091
Adenine exchange	EX_ade_LPAREN(e)RPAREN_	1.85765e-05	0.000207176	1.71066e-05	0.000110873	0.000331223	0.000655245	5.37724e-05	0.00104532	5.92105e-05	4.35195e-05	9.98505e-05	4.609e-05
N-Acetyl-L-aspartate amidohydrolase	NACASPAH	0.00534273	0.00311683	0.00850533	0.00259425	0.00395661	0.00460457	0.0133549	0.00773739	0.000420932	0.000527465	0.000907689	0.000367206
ribonucleoside-diphosphate reductase (UDP)	RNDR4	0.735453	1.30862	1.50787	1.01571	1.00107	1.35147	1.75111	0.155695	0.000843444	0.000367349	0.000779509	0.000414877
chloride transport via hydroxide countertransport (2:1)	CLOHtex2	617.971	550.863	580.983	534.444	527.734	529.867	467.187	580.026	535.496	546.486	608.392	651.698
guanosine facilated transport in cytosol	GSNt	-185.187	-237.15	-109.272	-204.917	-220.125	-116.747	-232.848	-264.233	-91.5525	-167.498	-138.886	-216.058
FOR transporter, endoplasmic reticulum	FORtr	-0.00871149	-0.00843053	-0.00842851	-0.00847025	-0.00340769	-0.00404553	-0.00414228	-0.00557864	-0.00201593	-0.00202514	-0.00222003	-0.00193715
deoxyuridine transport in nucleus	DURItn	-0.086382	-2.35183	-0.0935915	-2.19341	-0.00117197	-2.36536	-0.553743	-0.0562982	-0.682731	-0.00028015	-0.0089961	-0.00417051
glycocholate exchange	EX_gchola_LPAREN(e)RPAREN_	6.52583e-05	6.19706e-05	4.7259e-05	6.55841e-05	4.00974e-05	9.37896e-05	8.14573e-05	0.000250393	2.21918e-05	2.20871e-05	4.23427e-05	1.40536e-05
3-beta-hydroxysteroid-delta(8),delta(7)-isomerase	EBP1r	0.00549287	0.00565911	0.00568118	0.00539155	0.0022099	0.00274228	0.00272017	0.00426007	0.00126129	0.0012904	0.00145331	0.00130393
L-lactate dehydrogenase	LDH_Lm	1.18431	1.05544	1.05825	1.04991	1.05529	1.08203	1.13736	1.23271	1.0041	5.43989	9.59297	1.00109
urate export from peroxisome	URATEtx	8.90028e-05	0.000957742	7.67881e-05	0.000467674	0.00116689	0.00329525	0.000219713	0.00591492	0.000237499	0.000151674	0.000434016	0.000167891
2-keto-4-methylthiobutyrate transamination	UNK2	0.993674	1.00163	0.995723	0.99618	0.838338	0.992724	1.09307	0.976524	7.01024e-05	9.51413e-05	0.000122884	6.4274e-05
UMP kinase (dGTP)	UMPK7	-105.249	-102.735	-202.131	-221.027	-188.025	62.7661	-150.224	-87.6774	-97.6331	-212.821	-210.676	-301.604
prostaglandine E2 transport (ATP-dependent)	PROSTGE2t3	0.916269	0.912003	0.914757	0.913812	0.906877	0.917977	0.924333	0.95886	0.900678	0.900811	0.777732	0.54759
27 trihydroxy cholesterol transport	XOLTRI27te	6.49115e-05	5.35651e-05	5.6874e-05	4.47875e-05	2.7545e-05	8.20378e-05	8.29493e-05	0.000185033	1.49732e-05	1.4214e-05	2.81259e-05	9.16718e-06
phosphoglycerate mutase	PGM	-5.93756	-5.30687	-5.67946	-7.22805	-10.4192	-10.4196	-7.54634	-6.26858	-15.5673	-16.2993	-16.8696	-16.6857
L-threonine/L-glutamine Na-dependent exchange (Gln-L in)	GLNTHRNaEx	290.093	314.675	340.295	318.447	338.164	298.396	293.704	295.795	285.159	264.496	256.469	290.352
glutathione peroxidase, mitochondria	GTHPm	1.00693	1.00517	1.00581	1.00456	1.00253	1.00873	1.0106	1.02453	48.0912	10.4877	4.27806	51.2427
phosphatidylinositol-5-phosphate 4-kinase, nuclear	PI5P4Kn	0.0294254	0.30977	0.0301756	0.295051	0.00182573	0.369171	0.0694922	0.0403083	0.000348186	0.00035885	0.00153232	0.00053796
purine-nucleoside phosphorylase	PNP	-2.41675	-2.70846	-0.00472347	-2.83108	-1.7614	-1.75036	-1.52211	-1.90011	-0.000154191	-0.000151899	-0.000306704	-0.00011185
dADP transport via ADP antiport	DNDPt12m	4.80425e-05	0.000148415	3.46844e-05	7.50421e-05	0.000119649	0.000441337	6.19851e-05	0.000906604	3.62653e-05	2.97806e-05	5.17175e-05	2.79848e-05
Norepinephrine uniport	NRPPHRtu	0.0388219	0.0268185	0.0362565	0.0325395	0.0330979	0.0282703	0.0338228	0.0261996	0.0416644	0.0396341	0.0422932	0.0353653
sphingomyelin phosphodiesterase 3, neutral membrane (neutral sphingomyelinase II)	SMPD3l	0.000143484	0.000648617	0.000107328	0.000302532	0.000394232	0.00112395	0.553287	0.00270768	9.42238e-05	6.22712e-05	0.000122808	5.1377e-05
dATP transport via ATP antiport	DNDPt2m	3.74247e-05	0.000154415	3.24593e-05	8.48124e-05	0.000118408	0.000367556	6.82621e-05	0.000779183	2.939e-05	2.9709e-05	5.68488e-05	2.45715e-05
monoacylglycerol acyltransferase	MOGAT	0.0242008	0.0256155	0.00851157	0.0223986	0.0222206	0.0157027	0.0218496	0.0231744	0.0273944	0.031332	0.0247543	0.0189516
NAD nucleosidase	NADN	2.42129	2.71183	0.0073683	2.8345	1.76339	1.75638	1.5287	1.91555	0.000299015	0.000285181	0.000604063	0.00021536
11-beta-hydroxysteroid dehydrogenase type 1	HSD11B1r	-0.0203751	-0.0187033	0.00419	-0.0217883	-0.0175203	-0.0259937	-0.0246842	-0.0228474	-0.00813911	-0.0216636	-0.0215365	-0.0203325
aldo-keto reductase family 1, member D1 (delta 4-3-ketosteroid-5-beta-reductase)	AKR1D	0.000161724	0.000142298	0.000125326	0.000154126	8.49625e-05	0.000217099	0.000213494	0.000540232	4.60185e-05	4.75556e-05	8.67176e-05	2.96982e-05
Bilirubin exchange	EX_bilirub_LPAREN(e)RPAREN_	2.21302e-05	6.53045e-05	1.87718e-05	3.48876e-05	3.01854e-05	9.28944e-05	3.51038e-05	0.000269818	2.59097e-05	3.0116e-05	3.35782e-05	1.65556e-05
Malate:sulfite antiport, mitochondrial	MALSO3tm	-92.1918	-404.691	410.764	374.209	402.936	420.16	31.977	-69.4751	349.424	58.5357	-268.636	15.8775
dATP transport via dGDP antiport	DNDPt6m	51.6654	66.4088	72.5726	80.2171	58.5823	69.7204	76.3879	77.7808	70.6317	82.9525	90.4323	83.5283
Heme oxygenase 1	HOXG	6.4054e-05	0.000175686	5.61182e-05	9.41105e-05	8.24612e-05	0.000242767	0.000100581	0.000744436	5.89809e-05	7.1638e-05	8.82835e-05	3.95854e-05
adenylosuccinate lyase	ADSL1	1.13849	1.00895	1.11645	1.02018	1.03363	1.0989	1.04444	0.522223	0.00347399	1.00024	0.0190804	0.961198
pantetheine-phosphate adenylyltransferase	PTPAT	0.00818342	0.00603932	0.00728684	1.00476	0.00321835	1.00932	0.0127076	0.0276003	0.00020764	0.000236909	0.000401093	0.000193654
Glycine betaine exchange	EX_glyb_LPAREN(e)RPAREN_	0.241287	0.0565756	0.242902	0.151693	0.298068	0.223945	0.244188	0.216021	0.00231463	0.00352036	0.0024116	0.00231445
C160 fatty acid activation	FACOAL160i	1.00393	1.0038	1.00355	0.964088	1.00219	1.00421	1.55757	1.00624	0.000307928	0.000280595	0.000503704	0.000244375
cholate transport via bicarbonate countertransport	CHOLATEt	-0.0464966	-0.0387659	-0.0486337	-0.0413997	-0.0407258	-0.0221284	-0.0383602	-0.0377274	-0.0353824	-0.0398266	-0.0449284	-0.0390721
adenylate kinase, mitochondrial	ADK1m	-216.865	-450.869	-127.052	114.793	-435.682	-446.231	444.251	305.089	417.202	-407.618	-356.674	-480.733
Norepinephrine reversible transport in via sodium symport (1:2)	NRPPHRt4_LPAREN_2_RPAREN_r	-0.0375255	-0.0255917	-0.0352699	-0.0311394	-0.0320559	-0.026873	-0.0325798	-0.0247321	-0.0415104	-0.039263	-0.041728	-0.0350954
dADP transport via dCDP antiport	DNDPt10m	425.988	473.232	443.444	483.491	500.251	453.359	460.193	510.839	485.785	435.046	466.174	444.864
valine transaminase	VALTA	0.0254091	0.0214292	0.0245452	0.0246914	0.0155174	0.0260088	0.0302249	0.0436186	0.0423734	10.2933	0.0438286	0.0453482
cytidylate kinase (dCMP,GTP),nuclear	CYTK4n	-9.6524	-131.32	-116.682	-149.488	114.723	30.9647	-93.2406	44.8079	107.756	-120.393	-55.7274	62.4836
folylpolyglutamate synthetase (DHF), mitochondrial	FPGS5m	1.00613	1.0047	1.0052	1.00424	1.00245	1.00712	1.00856	0.021459	0.000194923	0.000204803	0.000382637	0.000159761
carbamoyl-phosphate synthase (glutamine-hydrolysing)	CBPS	2.52306	1.67791	1.72408	1.01348	1.90885	1.71756	2.64883	1.01161	0.00350554	1.0034	0.00443839	0.00320081
UDPglucose--hexose-1-phosphate uridylyltransferase	UGLT	506.143	295.069	310.447	110.261	226.348	-89.2614	266.109	29.1899	476.051	308.056	511.651	295.709
5-nucleotidase (AMP)	NTD7	0.0223264	1.06959	0.0160329	1.01235	0.00805221	1.01851	0.0364626	1.06459	0.000587793	1.00054	1.00098	1.00041
deoyguanosine transport via diffusion	DGSNt	-2.24358e-05	-0.000155994	-1.64499e-05	-6.09979e-05	-0.000136902	-0.000366406	-3.4631e-05	-0.000635537	-3.23949e-05	-2.39788e-05	-5.94253e-05	-2.26271e-05
UDPglucose:dolichyl-phosphate beta-D-glucosyltransferase (liver)	UDPDOLPT_L	0.00565574	0.00355845	0.00475371	0.00431571	0.0039233	0.00463968	0.00643302	0.00691918	0.000487722	0.000407679	0.000718147	0.000275039
Acetylcholinesterase	ACHEe	0.00291192	0.00172657	0.00225587	0.00221032	0.00180521	0.00205938	0.00283785	0.00353782	0.000209157	0.000220386	0.000377803	0.00015404
bile acid Coenzyme A: amino acid N-acyltransferase	BAAT2x	0.000104024	6.00294e-05	7.20914e-05	7.94821e-05	4.36473e-05	8.46418e-05	0.000116798	0.000194024	2.35141e-05	2.27972e-05	4.07046e-05	1.44177e-05
3-sulfinopyruvate hydrolase (spotaneous reaction), mitochondrial	3SPYRSPm	0.0784067	0.0820392	0.0778334	0.047983	0.0834542	0.0761016	0.0750161	0.0590858	0.0515511	0.0598213	0.033838	0.0565655
Creatine exchange	EX_creat_LPAREN(e)RPAREN_	0.000169144	0.00107591	0.000152836	0.000684563	0.00216932	0.00470259	0.000557817	0.00872592	0.00018716	0.00023407	0.000337599	0.000146446
succinate-semialdehyde dehydrogenase (NAD) reversible (mitochondrial)	SSALxm	1.0149	1.06013	1.01373	1.06393	1.00865	1.06604	1.12269	1.08634	0.0456726	1.04988	1.00296	1.05097
inorganic diphosphatase	PPAm	1.04768	1.02982	1.04125	2.03645	0.0216791	1.01063	1.12051	1.1198	1.00098	0.000963282	0.00161176	0.530042
Vitamin D3 release	VITD3t	480.614	548.757	530.843	527.886	498.072	499.347	555.511	544.809	521.406	507.683	500.935	462.125
(R)-3-Hydroxybutanoate mitochondrial transport via H+ symport	BHBtm	-0.000589416	-0.000631244	-0.000538273	-0.000512631	-0.000275492	-0.000600909	-0.00109979	-0.00278638	-0.000575277	-0.000474372	-0.000856622	-0.000429124
fumarase	FUM	-234.557	-227.322	-229.753	-223.258	-242.116	-228.122	-222.156	-197.46	-82.6768	-39.1542	-55.5717	-85.4914
L-threonine/L-asparagine Na-dependent exchange (Asn-L in)	ASNTHRNaEx	305.638	343.286	337.751	361.516	289.549	362.624	381.082	323.372	250.586	245.792	273.455	307.013
ammonia nuclear transport	NH4tn	-0.252269	-2.51584	-0.473502	-2.2527	-3.0668	-2.36807	-1.06433	-0.0689045	-0.683027	-0.000526547	-0.00954408	-0.00434987
3,4-Dihydroxyphenylethyleneglycol:NAD+ oxidoreductase	34DHOXPEGOX	0.0740507	0.002975	0.0680815	0.00698156	0.000350606	0.00111821	0.0499732	0.0105103	0.00055531	0.000280311	0.000621784	0.000280385
Na+-K+-Cl- cotransport (NH4+)	NKCC2t	-534.556	-675.115	-562.692	-473.191	-502.125	-647.694	-720.54	-638.511	-620.803	-578.736	-369.619	-538.671
superoxide anion transport via diffusion (peroxisome)	O2Stx	0.071519	0.157908	0.106178	0.162703	0.00309703	0.204988	0.0469092	0.0979926	0.00112424	0.0893125	0.121071	0.000381074
peroxisomal thiolase 2	SCP2x	4.62876e-05	3.91103e-05	3.36394e-05	4.28019e-05	2.65221e-05	5.92655e-05	6.09702e-05	0.000183205	1.40618e-05	1.53121e-05	3.00479e-05	9.65329e-06
NADP transporter, peroxisome	NADPtxu	0.104753	0.101327	0.101295	0.101831	0.0410026	0.048784	0.0499666	0.0675713	0.0242509	0.0243619	0.0267535	0.023284
formaldehyde dehydrogenase	FALDH	-1.00197	-1.00103	-1.00106	-1.00136	-1.0011	-1.00357	-1.00417	-1.01032	-1.00482	-1.06395	-1.1936	-1.00108
Beta oxidation of long chain fatty acid	FAOXC160	0.90599	0.743836	0.944348	0.00182736	0.91675	0.845828	0.889508	0.838404	0.000124628	0.000132132	0.000225628	7.18333e-05
CTP synthase (glutamine)	CTPS2	0.0180575	0.011516	0.0110588	0.00614217	0.00649837	0.0184573	0.0210205	0.0427478	0.000229779	0.00049207	0.000587354	0.0010347
phosphate transport in/out via Na+ symporter	PIt8	-406.902	-409.479	123.575	226.25	-397.923	-410.758	-375.756	-430.819	-193.706	-379.8	-376.959	-359.03
D-fructose transport via sodium cotransport	FRUt4	-378.748	-320.838	-431.962	-218.406	-68.2194	-286.14	-515.412	0.098774	-4.12139	-424.092	-218.281	-329.161
carnitine O-palmitoyltransferase	C160CPT1	0.236129	0.196681	0.471182	0.000570837	0.372872	0.261053	0.255998	0.172531	4.16285e-05	5.00481e-05	9.17909e-05	2.86582e-05
2-oxoglutarate dehydrogenase	AKGDm	12.7965	13.0563	12.7477	13.1929	12.9677	12.1176	11.343	9.86394	6.67318	18.1318	14.0533	5.67468
retinal dehydrogenase	RADH3	-362.209	-429.32	-537.738	-368.803	-424.442	-365.398	-370.404	-408.855	-290.828	-330.641	-276.479	-313.917
L-alanine reversible transport via proton symport	ALAt2r	-336.175	-428.805	-473.442	-521.365	-304.783	-190.339	-206.863	-340.361	-625.066	-385.643	-331.227	-410.979
(R)-3-Hydroxybutanoate:NAD+ oxidoreductase	BDHm	-0.000589416	-0.000631244	-0.000538273	-0.000512631	-0.000275492	-0.000600909	-0.00109979	-0.00278638	-0.000575277	-0.000474372	-0.000856622	-0.000429124
cytidine kinase (ATP), mitochondrial	CYTDK2m	0.00906559	0.00193233	0.00402193	0.0061206	0.00246492	0.0309493	0.0539584	0.030361	4.89504e-05	4.21081e-05	8.59376e-05	3.59481e-05
xanthine dehydrogenase, peroxisomal	XANDp	3.02559e-05	0.000277344	2.5543e-05	0.00017138	0.00043794	0.000983734	6.97814e-05	0.00175834	0.000157629	5.77623e-05	0.000288907	0.000107299
gulonate dehydrogenase, endoplasmic reticulum	GULNDer	-294.853	-248.108	1.89055	-277.577	1.82463	-247.366	1.98311	2.02433	-272.43	-277.404	-277.198	-273.722
L-leucine transport in via sodium symport	LEUt4	319.21	481.33	362.262	383.813	429.532	442.588	437.796	390.938	449.31	490.825	403.568	499.972
galactose transport (uniport)	GALt1r	570.691	524.143	246.955	419.397	446.687	49.2412	-145.278	405.654	129.34	617.475	161.276	374.291
L-4-hydroxyglutamate semialdehyde dehydrogenase, mitochondrial	4HGLSDm	-484.371	-485.125	-523.283	-491.676	-462.605	-499.615	-457.668	-456.719	-486.758	-495.534	-489.05	-509.337
25-hydroxyvitamin D2 transport from cytoplasm	25HVITD2t	425.098	444.093	493.654	470.693	459	462.582	442.62	510.89	486.75	470.216	450.368	428.074
bile acid intracellular transport	GCHOLAtx	6.52583e-05	6.19706e-05	4.7259e-05	6.55841e-05	4.00974e-05	9.37896e-05	8.14573e-05	0.000250393	2.21918e-05	2.20871e-05	4.23427e-05	1.40536e-05
pristcoa peroxisomal transport	PRISTCOAtx	-0.00893058	-0.00656427	-0.00739276	-0.00597774	-0.00328926	-0.00984454	-0.0122266	-0.0295915	-0.000229629	-0.000251109	-0.000395365	-0.000171285
chloride transport via bicarbonate countertransport	CLHCOtex	233.499	364.889	235.664	277.44	350.906	305.064	332.225	329.126	339.436	321.802	0.0479181	338.885
Asparagine transport (Na, H coupled)	ASNtN1	-280.727	-327.398	-579.744	-440.601	-349.678	-360.58	-418.105	-354.31	-0.0224874	-343.754	-0.0233814	-276.808
choline, sodium cotransport	CHOLt4	-102.955	-516.082	54.3747	-312.104	-205.193	-12.0343	-83.709	-178.486	76.9003	-127.662	-186.335	-106.71
dihydoorotic acid dehydrogenase (quinone10)	DHORD9	2.52306	1.67791	1.72408	1.01348	1.90885	1.71756	2.64883	1.01161	0.00350554	1.0034	0.00443839	0.00320081
UDP-N-acetyl-D-glucosamine 2-epimerase (Hydrolysis)	UAG2EMAi	0.00243693	0.00175009	0.00200608	0.00199686	0.00165458	0.00202851	0.00217385	0.00267092	0.000291388	0.000233795	0.000489637	0.000158104
hydroxy-delta-5-steroid dehydrogenase, 3 beta- and steroid delta-isomerase 7	HSD3B7P	0.000176114	0.000152442	0.00014947	0.000161448	8.74159e-05	0.000230675	0.000235593	0.000600254	5.70111e-05	4.73527e-05	0.000103072	3.42668e-05
phosphate transport in/out via three Na+ symporter (irreversible)	PIt7ir	0.0477555	0.0496213	0.0479675	0.0418549	0.0445445	0.0481969	0.0502207	0.0553652	0.0570699	0.0416762	0.0388479	0.0428965
S-Adenosyl-L-homocysteine intracellular diffusion	AHCYStr	-0.999231	-0.246449	-1.013	-0.643235	-0.8781	-0.856918	-0.950745	-0.841265	-0.000208966	-0.000192294	-0.000319848	-0.000133668
isocitrate dehydrogenase (NADP)	ICDHy	3.28508	4.6362	3.15443	9.17283	9.85843	4.74704	4.40132	6.68147	3.56421	10.2308	7.19705	3.57573
folylpolyglutamate synthetase (10fthf), mitochondrial	FPGS7m	1.01069	1.0084	1.00879	1.00743	1.00433	1.01349	1.01579	0.0385116	0.000355374	0.000332222	0.000616237	0.000253895
6-glutamyl-THF transport, lysosomal	6THFtl	0.00507108	0.00395461	0.00467361	0.00400682	0.00207544	0.00720788	0.00769218	0.0169315	0.000167148	0.00015289	0.000288998	0.000113494
Phosphate exchange	EX_pi_LPAREN(e)RPAREN_	-0.0598726	-0.0707449	-0.0592174	-0.0637318	-0.034452	-0.0554774	-0.58254	-0.10198	-0.0161161	-0.0158692	-0.0187903	-0.0153743
uridylate kinase (dUMP), mitochondrial	URIDK2m	0.00189639	1.00657	0.00225543	1.00621	0.00353167	0.51844	0.00280939	0.029741	0.000231476	0.000221217	0.000420833	0.529598
phosphatidylinositol 4-phosphate 5-kinase	PI4P5K	0.419164	0.20952	0.375481	0.280244	0.456122	0.17852	0.422019	0.473948	0.000577002	0.000552648	0.0010767	0.000378043
Dolichol kinase, human (uterus)	DOLK_U	0.00153626	0.00133818	0.00149135	0.00146553	0.00117426	0.00185106	0.00153919	0.00227844	0.000145322	0.000142642	0.000283079	0.000104342
phosphatidylinositol 5-kinase	PIK5	0.492163	0.160538	0.530831	0.17938	0.538067	0.150722	0.393476	0.437761	0.000269655	0.000251842	0.000430671	0.000152381
Electron transfer flavoprotein-ubiquinone oxidoreductase	ETFQO	29.8288	28.4686	30.0648	27.774	32.9555	27.8705	28.6231	25.8769	0.0618656	37.1013	13.8502	0.001399
Beta oxidation of fatty acid	FAOXC18280m	0.0203244	0.000562285	0.000541643	0.0791035	0.000309597	0.000963204	0.0011413	0.017958	4.35702e-05	3.9943e-05	7.32546e-05	2.1655e-05
transketolase	TKT1	1.00533	1.00371	1.03833	1.16976	1.00177	1.04012	1.07411	1.01775	1.00091	0.00427277	1.00043	1.00033
bile acid Coenzyme A: amino acid N-acyltransferase	BAAT3x	4.62876e-05	3.91103e-05	3.36394e-05	4.28019e-05	2.65221e-05	5.92655e-05	6.09702e-05	0.000183205	1.40618e-05	1.53121e-05	3.00479e-05	9.65329e-06
Phenethylamine oxidase	PEAMNO	9.44082e-05	0.000293416	7.74212e-05	0.00017662	0.000216472	0.000485383	0.000161491	0.0011251	0.000177271	9.52492e-05	0.000247173	0.000120555
ribosylnicotinamide kinase	RNMK	2.41675	2.70846	0.00472347	2.83108	1.7614	1.75036	1.52211	1.90011	0.000154191	0.000151899	0.000306704	0.00011185
5-nucleotidase (dUMP)	NTD1	3.49798	0.308257	1.23358	0.123139	3.00753	0.0198734	1.61162	1.41918	1.00044	1.64725	0.335794	0.531919
nucleoside-diphosphatase (dUDP)	NDP8	0.729931	0.291282	1.50228	0.0110775	0.000626094	0.511341	1.74303	0.145083	0.000621434	0.000224096	0.000348721	0.000170045
porphobilinogen synthase	PPBNGS	0.000256216	0.000702743	0.000224473	0.000376442	0.000329845	0.000971066	0.000402323	0.00297774	0.000235924	0.000286552	0.000353134	0.000158342
DM melanin(c)	DM_melanin_LPAREN_c_RPAREN_	0.000106517	0.000294097	7.63639e-05	0.000197407	0.00018785	0.000433901	0.000152717	0.00137127	0.000397893	0.000178202	0.000500727	0.000214167
DM sprm(c)	DM_sprm_LPAREN_c_RPAREN_	2.27448e-05	0.000138312	2.02061e-05	5.10866e-05	7.50028e-05	0.000188382	3.72164e-05	0.000534027	3.63193e-05	3.29468e-05	6.56156e-05	3.01934e-05
Steryl-sulfatase	STS1	0.00101762	0.000999149	0.0376409	0.00109006	0.000956352	0.00102236	0.0382076	0.00114991	0.000803849	0.000232235	0.000390863	0.000100276
L-sulfolactate exchange	EX_sl_DASH_L_LPAREN(e)RPAREN_	0.00134657	0.000759536	0.00128597	0.000836254	0.000400556	0.000996504	0.00188301	0.00166918	0.000478995	0.000567361	0.000810413	0.000327906
Na+/Ca2+-K+ exchange	NCKt	-187.127	-82.7122	-202.342	-111.717	7.15724	-60.3691	-147.877	98.0671	-77.4925	-16.9515	412.696	483.127
pyridoxine kinase	PYDXNK	1.01438	1.01191	0.138803	1.01184	0.000919703	1.02075	1.02208	1.05672	0.000380401	1.00052	0.568969	1.00032
sphingosine-1-phosphate transport	SPHS1Pte	7.05633e-05	0.000101059	6.40474e-05	0.00010628	5.69093e-05	0.000152921	0.000182752	0.000527061	2.3383e-05	2.16054e-05	4.97845e-05	1.59745e-05
3-mercaptolactate:cysteine reductase	MCLACCYSR	0.0116027	0.00715807	0.0114417	0.0089536	0.000225055	0.000996794	0.0118895	0.0040084	0.000341806	0.000172071	0.000690827	0.000294986
L-Tryptophan exchange	EX_trp_DASH_L_LPAREN(e)RPAREN_	-0.0499473	-0.0497159	-0.0499536	-0.0498964	-0.0498237	-0.049517	-0.0499089	-0.0490136	-0.0497792	-0.0498691	-0.0496032	-0.0498632
aspartate-glutamate mitochondrial shuttle	ASPGLUm	1.0004	0.990157	0.986799	1.03264	1.04745	1.02847	1.05401	1.65021	1.00326	6.4974	4.40981	1.94843
6-phosphofructo-2-kinase	PFK26	1.01694	1.01386	1.01252	1.01191	1.00597	1.02054	1.02246	1.05475	1.00048	1.00044	1.00071	1.00029
sodium transport via diffusion (perioxisome)	NAtx	-0.000174973	-0.000112319	-0.000123108	-0.000144872	-7.38e-05	-0.000169397	-0.000201562	-0.000353853	-3.92443e-05	-3.94802e-05	-6.91826e-05	-2.48068e-05
gamma-glutamylcysteine synthetase	GLUCYS	0.00244603	0.00307677	0.00277923	0.00286909	0.00249359	0.0030847	0.00306539	0.00455414	0.000505745	0.000388546	0.000913743	0.000323412
g-glutamyltransferase (e)	GTMLTe	0.00244603	0.00307677	0.00277923	0.00286909	0.00249359	0.0030847	0.00306539	0.00455414	0.000505745	0.000388546	0.000913743	0.000323412
Acetylcholin transport, nuclear trhough pores	ACHtn	0.000469863	-0.00694906	0.000723531	-0.00294646	-0.00632338	-0.00322624	-0.0019128	0.0015334	-0.00750148	-0.0140936	-7.24874e-05	-0.00636692
phosphatidylinositol-5-phosphate 3-kinase	PI5P3K	1.01716	1.01195	1.0133	1.01268	1.00642	1.02032	1.02383	1.05496	1.00044	1.00047	1.00082	1.00032
sphingosine kinase 2	SPHK21c	1.01896	1.01472	1.01437	1.01266	1.00757	1.02264	1.57886	1.06586	1.00064	0.941752	1.00116	0.980844
cytidylate kinase (dCMP,CTP),nuclear	CYTK14n	-66.2185	-38.8282	-30.646	-149.91	-67.7094	25.0217	53.3122	-75.0951	-86.4936	-54.3539	-142.391	-55.0975
glycine C-acetyltransferase	GLYATm	1.764	0.0986475	0.0985963	1.47701	1.93597	1.87017	1.75112	1.87911	0.0105254	0.446809	0.116037	0.00235303
phosphoglycerate kinase	PGK	-8.15847	-7.98056	-7.89814	-9.03219	-11.6617	-11.5415	-10.1138	-9.4062	-17.3022	-16.2986	-17.296	-17.3047
Na+/Proline-L symporter	PROt4	490.318	484.821	448.402	437.069	442.361	446.099	469.745	465.855	406.208	493.461	398.357	471.803
glycogenin self-glucosylation	GGNG	0.237515	0.138999	0.805998	0.139127	1.05404	1.05489	0.054867	1.05702	0.0321734	0.0321732	0.0321998	0.032163
L-cysteine/L-glutamine Na-dependent exchange (Cys-L in)	CYSGLNNaEx	317.892	289.553	197.643	274.841	355.972	291.325	316.556	329.68	340.172	282.162	300.758	256.339
thymidine kinase (ATP:thymidine)	TMDK1	1.01746	0.000913765	1.01377	1.01177	1.00661	0.0417612	1.02246	0.00344026	1.00046	0.725934	0.922365	0.902258
PPD2CSPp	PPD2CSPp	0.00447177	0.00438329	0.00352993	0.0021085	0.00194342	0.00881679	0.00594728	0.0140051	0.00858727	0.000754362	0.0216176	0.00347767
sphingoid base-phosphate phosphatase (sphinganine 1-phosphatase), endoplasmic reticulum	SBPP3er	1.0187	1.01354	1.01417	1.01212	1.00681	1.02059	1.02541	1.06062	1.00047	0.941607	1.00088	0.980721
Acetoacetyl-CoA:acetate CoA-transferase	AACOAT	6.17938	8.94047	9.32406	10.1547	10.3829	9.29293	8.97109	8.47697	-0.101279	-0.90105	-0.395104	-0.40323
guanine deaminase	GUAD	2.12164e-05	0.000522391	2.82007e-05	0.000212408	0.000291927	0.00169972	8.25992e-05	0.00325623	7.92669e-05	3.04812e-05	0.000129026	2.94397e-05
Deoxyuridine exchange	EX_duri_LPAREN(e)RPAREN_	4.45669e-05	0.000248244	3.13509e-05	9.11282e-05	0.000151972	0.000362802	6.70366e-05	0.00106828	4.10158e-05	3.7022e-05	7.89145e-05	2.85406e-05
Propionyl-CoA carboxylase, mitochondrial	PPCOACm	0.0694916	0.0520272	0.0521615	0.05302	0.0529735	0.0547575	0.0784191	0.0562752	0.0496377	0.050054	0.0505744	0.0498
choline phosphate cytididyltransferase	CHLPCTD	1.01007	1.00687	0.423579	1.00681	0.523408	1.01955	0.0419466	1.03175	0.00378887	0.317356	0.0049089	1.00019
C161 transport into the mitochondria	C161CRNt	0.000704082	0.000536698	0.0202109	0.000620836	0.00027344	0.000936679	0.00109921	0.0134508	4.3829e-05	4.65504e-05	7.90186e-05	2.48674e-05
glutamine-fructose-6-phosphate transaminase	GF6PTA	1.01859	1.0135	1.01356	1.01079	1.00561	1.0179	1.02338	1.05503	1.00038	1.00043	1.07547	1.18745
Ethanolamine kinase	ETHAK	1.01772	0.0188585	0.366071	0.0181187	1.00619	1.01947	1.41976	0.0850913	0.00375849	0.00367189	0.961611	0.961112
FADH2 transporter, endoplasmic reticulum	FADH2tru	0.00871149	0.00843053	0.00842851	0.00847025	0.00340769	0.00404553	0.00414228	0.00557864	0.00201593	0.00202514	0.00222003	0.00193715
taurocholate transport via bicarbonate countertransport	TCHOLAt	-422.657	-607.543	-424.293	-509.893	-211.252	-591.761	-473.299	-433.468	-515.776	-447.612	-238.324	-441.882
bile acid intracellular transport	GDCHOLAte	-4.44867e-05	-5.08973e-05	-4.06699e-05	-4.59334e-05	-2.82877e-05	-7.3078e-05	-6.77595e-05	-0.000197198	-1.62266e-05	-1.55604e-05	-2.81916e-05	-9.65594e-06
fatty acid electroneutral transport	FATP3t	540.328	460.583	464.356	429.185	454.535	524.037	445.159	583.085	479.907	486.6	477.679	528.11
cytochrome P450 lanosterol 14-alpha-demethylase	LNS14DMr	0.00871149	0.00843053	0.00842851	0.00847025	0.00340769	0.00404553	0.00414228	0.00557864	0.00201593	0.00202514	0.00222003	0.00193715
Pyridoxal 5-phosphate phosphatase	PYDXPP	1.01641	1.01171	0.00109217	1.01031	0.00107594	1.01873	1.02117	1.05239	0.000315918	1.00041	0.941903	1.00031
nucleoside-diphosphate kinase (ATP:dIDP)	NDPK10	-240.46	135.602	547.705	461.423	494.167	514.859	-295.846	688.075	182.212	370.244	151.837	465.354
Glycolate dehydrogenase (NADP)	GLYCLTDy	0.00626343	1.0047	0.00499924	0.00436625	0.00269472	1.00732	0.00908373	1.02204	0.0583528	5.06311	0.0518055	32.5978
ubiquinol-6 cytochrome c reductase, Complex III	CYOR_DASH_u10m	92.8429	88.3357	90.2882	88.0788	96.4083	90.0146	88.1542	76.6249	0.153116	38.1652	66.5079	0.100929
folylpolyglutamate synthetase, mitochondrial	FPGSm	1.01087	1.00836	1.00903	1.00811	1.00417	1.01311	1.01608	0.0379856	0.000369741	0.000381306	0.000668975	0.000255409
5-glutamyl-10FTHF transport, mitochondrial	10FTHF5GLUtm	0.00488755	0.00391023	0.00437352	0.00330876	0.00195777	0.00621755	0.00719576	0.0171939	0.000163372	0.000156718	0.000303641	0.000113267
pyrroline-5-carboxylate reductase (m)	P5CRxm	0.0233673	0.0220515	0.0253996	0.019999	414.17	0.0248635	335.182	0.0326841	0.0674421	35.3757	11.567	0.0657742
10-Formyltetrahydrofolate mitochondrial transport via diffusion	10FTHFtm	1.59717	1.54778	1.71654	1.68896	1.03207	0.865725	1.57412	0.950684	1.7426	40.09	11.6364	1.0915
ornithine mitochondrial transport via proton antiport	ORNt3m	36.4066	24.9699	-94.264	523.169	78.2438	494.249	106.842	80.881	5.46639	-15.0508	34.3116	-10.1937
glyoxylate oxidase	GLXO1	1.00453	1.86744	2.41012	1.00288	1.00154	1.0051	1.00604	1.01259	2.52971	1.16023	1.06872	1.43873
beta-glucuronidase, lysosomal	GLCAASE9ly	1.00393	1.003	1.00311	1.00251	1.0015	1.00419	0.500211	1.01286	0.500076	0.000131679	0.000236189	9.63037e-05
acetoacetate intracellular transport unknown mechanism	ACACtx	-3.10417	-0.582644	-0.00344796	-0.0027344	-1.22882	-0.00289402	-0.012333	-0.0293145	-0.0357452	-1.03529	-0.032541	-0.0364458
Bilirubin beta-diglucuronide exchange	EX_bildglcur_LPAREN(e)RPAREN_	1.77809e-05	5.0094e-05	1.62254e-05	2.77636e-05	2.39233e-05	7.12839e-05	3.22641e-05	0.000224618	1.54673e-05	1.91359e-05	2.46732e-05	1.0468e-05
Beta oxidation of long chain fatty acid	FAOXC16080x	0.000207596	0.000200977	0.000177721	0.000233574	0.00016882	0.000225596	0.000282755	0.00141719	0.000947676	5.85999e-05	0.00203965	0.000361112
cytidylate kinase (CMP),nuclear	CYTK5n	-8.44383	-28.9364	-20.8347	-93.0692	100.424	145.17	-17.3808	-31.6927	125.85	-25.7222	-87.3661	103.938
glutathione oxidoreductase	GTHOm	1.00693	1.00517	1.00581	1.00456	1.00253	1.00873	1.0106	1.02453	48.0912	10.4877	4.27806	51.2427
Hydrolase Class ( RXN R02973)	PNTEH	0.000252784	0.000708065	0.000201091	0.000395238	0.000335395	0.00112181	0.000385936	0.00229667	0.000159908	9.66284e-05	0.00024583	9.85929e-05
hydrogen peroxide transport via diffusion	H2O2t	-0.764236	-1.64948	-0.901923	-0.933302	-0.1188	-1.66803	-1.33744	-2.25624	-0.00882747	-8.94519	-3.40515	-0.00224979
fatty acid transport via diffusion	OCDCEAtr	509.111	522.24	452.773	510.085	493.685	586.854	514.115	460.776	587.214	566.742	396.176	603.686
O2 transport (diffusion)	O2tm	46.0853	43.4918	45.0552	43.718	47.6777	44.5064	43.5497	37.5399	-0.681229	15.9271	34.4801	0.0974934
alcohol dehydrogenase (L-lactaldehyde)	ALCD22_L	269.046	316.456	193.471	306.719	294.052	375.308	350.48	331.605	302.395	327.546	315.162	353.518
Diphosphate transporter, endoplasmic reticulum	PPItr	12.837	20.3111	15.014	23.8772	17.0092	25.5197	22.2817	25.9986	2.47777	1.38822	1.88422	2.03173
citrulline mitochondrial transport via proton antiport	CITRtm	-35.4271	-23.9472	95.2398	-522.147	-77.2706	-493.222	-105.76	-79.8483	-5.4376	16.0737	-33.3338	11.2202
R group to palmitate conversion	ARTPLM2m	0.196899	0.294763	0.118366	0.000752514	0.235614	0.300927	0.334583	0.186443	5.2267e-05	5.08551e-05	9.22359e-05	2.8746e-05
carnitine transferase	ELAIDCPT2	0.000629066	0.000489999	0.0200896	0.980794	0.000208789	0.021015	0.00112392	0.0134101	3.47082e-05	3.7934e-05	6.64471e-05	2.24293e-05
Biotin reversible transport via proton symport	BTNt2	-1.08222	-1.07819	-815.803	-1.07956	-1.07123	-824.149	-797.647	-1.12012	-1.07511	-0.526108	-750.397	-0.521717
carnitine fatty-acyl transferase	RTOTAL2CRNCPT1	0.196899	0.294763	0.118366	0.000752514	0.235614	0.300927	0.334583	0.186443	5.2267e-05	5.08551e-05	9.22359e-05	2.8746e-05
Alanine transport (Na, H coupled)	ALAtN1	-303.936	-172.679	-505.176	-395.237	-229.25	-317.155	-313.972	-290.704	-0.0206523	-225.059	-0.0167079	-186.169
nucleoside-diphosphate kinase (ATP:UDP), nuclear	NDPK2n	-166.35	-183.555	103.74	-310.796	-167.889	-99.768	71.0514	-280.918	-184.443	-93.6291	-96.6507	-192.95
phosphatidylinositol-3,4,5-trisphosphate 5-phosphatase, nuclear	PI345P5Pn	0.0109374	0.0150426	0.00895443	0.0130762	0.00251098	0.0246878	0.0103752	0.019196	0.000451349	0.000589601	0.00201099	0.000809293
inositol transport in via proton symport	INSTt2r	-195.045	-101.664	0.0369912	-153.654	43.0022	-1.7249	5.75521	-145.069	0.0537608	-95.3094	199.998	-79.1269
phosphoribosylaminoimidazole carboxylase	AIRCr	1.01086	1.01487	1.01078	1.01258	0.0097096	0.0191067	0.00513901	0.0302571	0.00346128	0.00319858	0.0043272	0.00318218
guanosine transport in via sodium (1:2) symport	GSNt5	139.738	107.331	66.9332	199.859	119.705	89.3022	146.097	6.70257	37.7361	73.2501	138.827	117.158
27 trihydroxy cholesterol transport	XOLTRI27tc	6.49115e-05	5.35651e-05	5.6874e-05	4.47875e-05	2.7545e-05	8.20378e-05	8.29493e-05	0.000185033	1.49732e-05	1.4214e-05	2.81259e-05	9.16718e-06
cytidylate kinase (dCMP,dGTP)	CYTK11	-131.788	-94.35	-59.3029	-159.314	-152.012	52.9278	-187.868	-92.0926	-95.8431	-99.6265	-164.113	-120.434
3-sulfinopyruvate hydrolase (spotaneous reaction)	3SPYRSP	0.0203541	0.0155137	0.021347	0.0504251	0.0139085	0.0200789	0.0254866	0.0333586	0.0353541	0.0386158	0.0286095	0.0388362
dolichol diffusion, human (uterus)	DOLICHOL_Uter	0.00153626	0.00133818	0.00149135	0.00146553	0.00117426	0.00185106	0.00153919	0.00227844	0.000145322	0.000142642	0.000283079	0.000104342
T3 transport via facilitated diffusion	TRIODTHYt2	485.095	575.211	452.768	418.452	560.699	534.088	582.903	533.06	593.763	507.321	616.434	610.79
Dopamine uniport	DOPAtu	0.0379361	0.0460153	0.0356089	0.0353316	0.0357444	0.0383558	0.0376145	0.0290594	0.0442811	0.0463457	0.0408127	0.0491104
acetaldehyde mitochondrial diffusion	ACALDtm	-1.00186	-0.00188229	-0.00124291	-0.0107869	-0.0114264	-0.00186642	-1.00213	-0.0330461	-0.000133926	-0.000191375	-0.00028839	-0.000102577
L-tyrosine transport in via sodium symport	TYRt4	0.0620425	0.0565967	0.0495814	0.0600016	0.0505487	0.0525737	0.0562236	0.0646794	0.0536373	0.0557119	0.0610486	0.0549861
mesaconate--CoA ligase (GDP-forming)	MECOAS1m	-188.62	-140.378	-41.0607	-82.5184	-88.9368	-97.6366	410.153	50.7734	463.384	-132.108	-93.6086	-179.83
cystathionine beta-synthase	CYSTS	0.0245829	0.0174926	0.0241427	0.0198243	0.000909524	0.00626158	0.0270119	0.013753	0.000296514	0.000646921	0.000409593	0.000138252
D-Lactaldehyde:NAD+ 1-oxidoreductase	LALDO2x	411.123	414.8	496.506	483.379	424.097	429.39	439.984	331.134	442.981	380.005	431.885	385.664
dehydro-L-gulonate decarboxylase	DGULND	2.91989	2.9146	2.9851	3.24696	2.90867	2.9912	3.08433	2.9738	1.443	1.01979	1.02043	1.01987
sterol 12-alpha-hydroxylase	P4508B11r	6.68148e-05	3.38457e-05	5.26367e-05	7.49285e-05	3.89295e-05	8.85913e-05	7.86357e-05	0.000158574	2.17969e-05	2.42212e-05	3.98232e-05	1.49009e-05
Thiamine triphosphate transport in via anion antiport	THMTPt	0.000311703	0.000250626	0.000357351	0.000354932	0.000365669	0.000482377	0.000460144	0.000820624	6.88237e-05	7.40376e-05	0.000120258	5.86985e-05
ATP-Citrate lyase	ACITL	1.0212	1.01387	1.01502	1.01366	1.08351	1.10326	1.04582	1.51195	1.00071	1.0009	1.00169	1.00039
Phosphatidylcholine (homo sapiens) exchange	EX_pchol_hs_LPAREN(e)RPAREN_	5.28349e-05	3.23828e-05	4.74891e-05	3.85283e-05	2.07326e-05	4.94968e-05	7.23172e-05	0.000191306	8.0399e-06	9.24266e-06	1.48718e-05	6.30139e-06
ribulose 5-phosphate 3-epimerase	RPE	0.0943808	0.0951018	0.0942205	0.0955788	0.0966845	0.0934836	0.0914908	0.0870039	0.559246	-0.0107011	0.981283	0.981202
L-alanine/L-serine Na-dependent exchange (Ala-L in)	ALASERNaEx	345.656	386.35	465.511	450.273	320.16	315.99	377.101	385.79	361.493	339.006	382.251	323.003
retinol dehydrogenase (13-cis,NADH)	RDH4	-78.3114	-211.385	-93.4885	-194.929	-244.896	-164.477	-137.036	-186.679	-149.229	-209.334	-7.53542	-136.184
3-beta-hydroxysteroid-delta(8),delta(7)-isomerase	EBP2r	0.00321862	0.00277142	0.00274733	0.00307871	0.00119779	0.00130324	0.00142212	0.00131858	0.000754638	0.000734743	0.000766725	0.000633229
retinyl ester hydrolase, extracellular	RETHe	0.000130199	9.72557e-05	0.000108095	8.87018e-05	5.07368e-05	0.000140485	0.000191964	0.000517566	2.53069e-05	2.33039e-05	4.63427e-05	1.50047e-05
5-nucleotidase (IMP)	NTD11	0.874288	1.76201	0.899984	1.00254	0.00129891	1.00368	0.00502784	1.01279	0.000265007	0.000207486	0.000423091	0.000141286
5-methylthioribose-1-phosphate isomerase	MTRI	1.00141	1.00756	1.00151	1.00177	1.00064	1.0023	1.1053	1.00649	0.000177164	0.000192499	0.000319296	0.000138197
adenylate cyclase	ADNCYC	1.00841	1.00619	1.00593	1.00518	1.00337	1.01147	1.01175	1.02736	1.00026	1.00023	0.882802	1.00017
phosphoribosylglycinamide formyltransferase	GARFT	1.01086	1.01487	1.01078	1.01258	0.0097096	0.0191067	0.00513901	0.0302571	0.00346128	0.00319858	0.0043272	0.00318218
Acetylcholine exchange	EX_ach_LPAREN(e)RPAREN_	0.000732257	0.000216443	0.000750695	0.000593378	0.000369463	0.000830165	0.000716468	0.00140208	8.25223e-05	0.000114329	0.000153291	7.13407e-05
adenosine kinase, mitochondrial	ADNK1m	0.000779205	0.003018	0.000620763	0.00158432	0.00241727	0.00655276	0.00131507	0.0158564	0.000639623	0.000579954	0.00113331	0.000505839
bicarbonate transport (Na/HCO3 1:2 cotransport)	2HCO3_NAt	0.0104362	-124.596	0.000418112	0.0125804	-122.524	-148.634	-164.458	-108.679	-137.403	-149.337	-136.696	-97.3001
C-4 sterol methyl oxidase (4,4-dimethylzymosterol)	C4STMO1r	0.00871149	0.00843053	0.00842851	0.00847025	0.00340769	0.00404553	0.00414228	0.00557864	0.00201593	0.00202514	0.00222003	0.00193715
formimidoyltransferase cyclodeaminase	FTCD	0.0348409	0.0342469	0.03487	0.0345468	0.0433423	0.0426437	0.0439362	0.0413896	0.0459042	0.0461187	0.045617	0.0461341
noradrenaline N-methyltransferase	NORANMT	0.0741154	0.00308162	0.0681085	0.00731525	0.000597441	0.00170396	0.0500846	0.0125165	0.000314686	0.000263762	0.000470181	0.000224476
5,6,7,8-Tetrahydrofolate exchange	EX_thf_LPAREN(e)RPAREN_	3.08643e-11	8.13993e-12	3.90919e-11	2.67564e-11	2.46401e-11	2.04101e-11	3.66772e-11	1.2857e-11	1.73082e-11	3.0276e-11	2.97603e-11	1.75496e-11
retinal dehydrogenase (NADPH)	RADH4	283.897	217.935	444.25	173.873	179.546	200.921	233.368	222.176	141.599	121.307	268.944	177.733
phosphatidate cytidylyltransferase	CDSm	0.00906559	0.00193233	0.00402193	0.0061206	0.00246492	0.0309493	0.0539584	0.030361	4.89504e-05	4.21081e-05	8.59376e-05	3.59481e-05
L-cystine/glycine exchanger (cystine in)	CYSTSERex	0.0350003	0.0347194	0.0428298	0.0362446	0.0397735	0.0366149	0.0400622	0.0336527	0.040053	0.0389146	0.0333811	0.0399422
dUDP transport via dGDP antiport	DNDPt15m	538.08	527.411	527.373	530.985	515.105	506.714	541.413	554.818	526.573	514.3	486.967	516.938
cysteinesulfinate-aspartate mitochondrial shuttle	3SALAASPm	-0.0784067	-0.0820392	-0.0778334	-0.047983	-0.0834542	-0.0761016	-0.0750161	-0.0590858	-0.0515511	-0.0598213	-0.033838	-0.0565655
UDPglucuronate uridine-monophosphohydrolase	UDPG1P	0.0125158	0.0106641	0.0152638	0.0108413	0.00672671	0.0168886	0.0252945	0.0537551	0.000327264	0.000440887	0.000801412	0.000313474
formyltetrahydrofolate dehydrogenase	FTHFDH	0.0190853	0.00238808	0.00219798	0.0389357	0.0955012	0.0883933	0.0761831	0.0848766	0.000557942	0.000425501	0.000882539	0.000367121
Serine transport (Na, H coupled)	SERtN1	-0.0106236	-0.0149736	-0.0165065	-0.0177118	-0.00205215	-0.0166019	-0.0174109	-0.00861708	-0.010695	-0.0107439	-0.0170433	-0.00939711
succinate transport via sodium symport	SUCCt4_2	0.00631231	0.00953327	0.0142296	-0.00196055	-0.00056608	0.0105612	0.00572993	0.00746597	0.0152106	0.00609149	0.0131422	0.0114001
phosphatidylethanolamine scramblase	PE_HStm	-0.359759	-0.10617	-0.361806	-0.235606	-0.304143	-0.30953	-0.345323	-0.341033	-0.00294287	-0.00295623	-0.00341431	-0.00278553
R group artificial flux	ARTFR42	0.00262349	0.00178365	0.00243158	0.0423714	0.00100217	0.00260948	0.00308071	0.00224794	0.000869295	0.00155863	0.00196101	0.000682402
folylpolyglutamate synthetase	FPGS2	1.00549	1.00413	1.00502	1.00422	1.00225	1.00741	1.00816	0.0187075	0.000158621	0.000157838	0.000241506	0.00011535
N-acetyl-D-mannosamine kinase	AMANK	1.00865	1.00647	1.00627	1.00601	1.00324	1.01073	1.01319	1.0296	0.0802401	0.431597	0.000429493	0.784469
L-cysteine/glycine reversible exchanger	CYSGLYexR	11.776	-83.9789	0.0203571	0.0138026	-71.1029	-34.4203	-37.912	187.069	0.00716991	154.289	-28.4228	104.212
lactaldehyde dehydrogenase	LCADi	1.0299	1.00555	1.00591	1.00877	1.00376	1.00989	1.01626	1.03421	5.3913	1.16652	2.15611	6.51162
acetone transport via proton symport	ACETONEt2	-0.000937723	-0.000724581	-0.000842581	-0.000685464	-0.000386411	-0.00110963	-0.00145189	-0.00325733	-0.000495876	-0.000459965	-0.000826474	-0.000355645
cytidylate kinase (CMP,dCTP),nuclear	CYTK9n	9.0271	-50.7009	23.1634	-46.5574	-21.9248	-87.0635	-78.8468	-172.542	-169.864	-33.8228	-130.903	-143.222
R group to palmitate conversion	ARTPLM1	492.205	471.646	485.453	466.625	482.344	425.005	477.074	534.238	536.717	492.859	512.409	461.253
4-Pyridoxal secretion	4PYRDX	0.000749805	0.000643161	0.000652143	0.000745215	0.000632621	0.000630869	0.00085034	0.00117816	0.00012804	0.000110623	0.000334275	8.84129e-05
Glutamine transport (Na, H coupled)	GLNtN1	-349.458	-334.145	-615.196	-521.253	-357.618	-404.281	-391.224	-355.645	-0.0124802	-342.221	-0.01439	-300.039
phosphatidylinositol 4-phosphate 3-kinase	PI4P3K	1.0131	1.00913	1.01004	1.00883	1.00526	1.01377	1.01635	1.04006	0.000195704	0.000182623	0.000328385	0.000147433
folylpolyglutamate synthetase (10fthf)	FPGS8	1.00611	1.00431	1.00507	1.00405	1.00243	1.00763	1.00832	0.017823	0.000170612	0.000150129	0.000272277	0.000119606
3MLDA extracellular transport via diffusion	3MLDAt	6.09995e-05	0.000180672	5.03391e-05	0.000154141	0.000292226	0.000589023	9.97613e-05	0.00141192	8.85044e-05	8.0851e-05	0.000149398	7.25308e-05
Deoxyribose exchange	EX_drib_LPAREN(e)RPAREN_	0.000400478	0.000396377	0.00032086	0.000356165	0.000230855	0.000433114	0.000575947	0.00183298	7.37444e-05	9.53538e-05	0.000149826	6.55571e-05
tyrosine transaminase	TYRTA	0.0193381	0.0880591	0.0256352	0.0851329	0.0951635	0.0906331	0.0454006	0.0725706	0.0942528	0.0967268	0.0935088	0.0964065
2-oxoisovalerate dehydrogenase (acylating; 3-methyl-2-oxobutanoate), mitochondrial	OIVD2m	0.0435203	0.0431967	0.043552	0.0432759	0.0471841	0.0467722	0.0473169	0.0461772	0.0478261	0.0482564	0.0477596	0.0481822
taurine transport (sodium symport) (2:1)	TAURt4_LPAREN_2_RPAREN_r	-0.000252323	-0.00166088	-0.000244653	-0.000821727	-0.00113471	-0.0023933	-0.000472882	-0.00468186	-0.00466216	-0.000548676	-0.0145834	-0.00143499
methylglutaconyl-CoA hydratase (reversible), mitochondrial	MGCHrm	0.0440225	0.0437627	0.044065	0.0438011	0.0474139	0.0471438	0.047519	0.0464418	0.0475936	0.0483195	0.045324	0.0481546
dADP transport via ATP antiport	DNDPt13m	3.7695e-05	0.00016842	3.37997e-05	8.04735e-05	0.000161311	0.000337333	7.7419e-05	0.000751176	3.79902e-05	3.02938e-05	5.69421e-05	2.74352e-05
fatty-acid--CoA ligase	FACOAL1822	-0.000127667	-8.29699e-05	-9.25235e-05	-0.000104559	-4.72058e-05	-0.00014817	-0.000167067	-0.000391623	-2.34785e-05	-2.26165e-05	-4.313e-05	-1.42373e-05
sphingolipid long chain base kinase (sphinganine)	SLCBK1	1.01807	1.01441	1.01451	1.01208	1.00681	1.02224	1.02655	1.06367	1.00052	0.686774	0.942124	0.980726
superoxide dismutase, nuclear	SPODMn	0.142877	0.116958	0.245086	0.0859711	0.478414	0.0823301	0.241555	0.129745	0.000130749	0.0025181	0.00125742	2.17531e-05
L-cystine/L-glutamate exchanger	CYSTGLUex	0.0148817	0.0147898	0.00706999	0.0134923	0.0099631	0.0122193	0.00976067	0.0145495	0.00877149	0.0109589	0.0113216	0.00966335
catalase	CATm	0.683837	1.16727	0.606359	0.801493	1.07617	0.993297	0.968114	1.26015	1.0047	7.07533	2.96411	0.00119222
fatty-acyl-CoA synthase (n-C14:0CoA)	FAS140COA	1.17149	1.15095	1.1815	1.29457	1.79501	1.20123	1.23144	1.02488	0.0296848	0.0288397	0.0315222	0.0287637
holocarboxylase synthestase (biotin protein ligase), mitochondrial	BTNPLm	1.00924	0.00712816	1.00712	1.00597	0.00251952	0.372491	1.01246	1.03104	1.00024	0.000232662	0.000452279	0.000172349
dTTP transport via ATP antiport	DNDPt44m	5.04797e-05	0.000164887	3.68907e-05	8.55863e-05	0.000142054	0.000403618	6.94263e-05	0.000862812	3.97548e-05	3.32465e-05	5.94187e-05	3.11571e-05
2-oxoisovalerate dehydrogenase (acylating; 4-methyl-2-oxopentaoate), mitochondrial	OIVD1m	0.0440225	0.0437627	0.044065	0.0438011	0.0474139	0.0471438	0.047519	0.0464418	0.0475936	0.0483195	0.045324	0.0481546
serine C-palmitoyltransferase	SERPT	0.00170472	0.00268456	0.00161336	0.00201359	0.00137958	0.00292522	0.554218	0.00705651	0.000519918	0.000500686	0.000678556	0.000455716
tyrosine 3-monooxygenase	TYR3MO2	0.00189273	0.000655875	0.00244749	0.000904413	0.0006744	0.00114798	0.00220164	0.00170041	0.00108539	0.000603015	0.00136526	0.000547739
5-nucleotidase (dAMP)	NTD6	0.326965	1.01425	0.108973	1.01331	0.0161157	1.02252	0.123834	1.05595	0.00103478	0.76523	1.00088	0.784731
R group transport into the mitochondria	RTOTALCRNCPT2	0.0987808	0.196749	0.334036	0.000720549	0.13758	0.381105	0.275748	0.219579	4.73025e-05	5.12471e-05	9.39916e-05	3.14341e-05
Iodide uniport	It	0.128334	621.765	0.118957	635.41	733.922	0.143487	499.451	549.248	0.138788	0.147013	0.143983	0.154632
argininosuccinate lyase	ARGSL	0.000184044	0.0020626	0.000169921	0.00090752	0.00237241	0.00657253	0.000460038	0.0101503	0.000488406	0.000232878	0.00127021	0.000233498
phosphoribosylaminoimidazolesuccinocarboxamide synthase	PRASCS	1.01086	1.01487	1.01078	1.01258	0.0097096	0.0191067	0.00513901	0.0302571	0.00346128	0.00319858	0.0043272	0.00318218
L-ascorbate transport via proton symport	ASCBt4	-566.008	-541.468	-545.369	-482.58	-486.967	-533.898	-555.388	-506.686	-578.196	-548.075	-519.958	-558.859
bicarbonate transport (Na/HCO3 cotransport)	HCO3_NAt	-568.629	-399.678	-496.43	-186.149	-602.552	-431.801	-595.555	-372.962	-631.726	-380.915	-653.939	-410.971
dADP transport via dTDP antiport	DNDPt9m	553.926	533.899	520.569	485.324	483.603	494.412	506.987	451.303	517.737	549.923	510.829	493.068
Urate exchange	EX_urate_LPAREN(e)RPAREN_	8.90028e-05	0.000957742	7.67881e-05	0.000467674	0.00116689	0.00329525	0.000219713	0.00591492	0.000237499	0.000151674	0.000434016	0.000167891
5-beta-cholestane-3-alpha,7-alpha,12-alpha-triol 27-hydroxylase	P45027A11m	0.000169282	0.000122	0.00011935	0.000145066	8.37446e-05	0.000178431	0.000198255	0.000444416	4.5706e-05	4.48842e-05	8.30472e-05	2.84713e-05
L-Tryptophan:oxygen 2,3-oxidoreductase (decyclizing)	TRPO2	0.0493431	0.0487318	0.0493704	0.049103	0.0491956	0.04838	0.0494909	0.0471357	0.0490826	0.0493907	0.0483923	0.0494071
dCDP transport via dGDP antiport	DNDPt28m	553.168	537.582	506.88	477.74	499.649	493.418	499.985	472.186	534.124	485.436	459.883	518.212
2-Hydroxybutyrate exchange	EX_2hb_LPAREN(e)RPAREN_	0.0625295	0.0278099	0.0621998	0.0429067	0.00160852	0.00746712	0.0690555	0.0211398	0.00540294	0.00928411	0.0124905	0.00201463
pyridoxine transport via diffusion	PYDXNtr	-0.00177252	-0.000154818	-0.00035516	-0.000182936	-0.000110434	-0.000146049	-0.00162234	-0.000189825	-6.25775e-05	-7.15117e-05	-0.000443757	-5.50889e-05
acetyl-CoA C-acetyltransferase	ACACT1r	-535.533	-520.528	-502.844	-553.462	-559.784	-556.663	-527.581	-524.647	-503.348	-561.073	-535.935	-524.56
DM dttp(n)	DM_dttp_LPAREN_n_RPAREN_	6.27038e-05	0.000164803	4.27129e-05	8.45377e-05	0.000123522	0.00034081	7.97658e-05	0.00089819	3.24603e-05	3.19201e-05	4.96956e-05	2.4728e-05
3-mercaptolactate-cysteine disulfide exchange	EX_mercplaccys_LPAREN(e)RPAREN_	0.0116027	0.00715807	0.0114417	0.0089536	0.000225055	0.000996794	0.0118895	0.0040084	0.000341806	0.000172071	0.000690827	0.000294986
Methylmalonyl-CoA decarboxylase, mitochondrial	MMCDm	0.0187017	0.0015069	0.00129928	0.0018272	0.00125876	0.00193966	0.0253593	0.00235414	0.000462723	0.000290549	0.000881962	0.000245422
glucuronate transport into lysososme	GLCURtly	-2.00786	-2.00599	-2.00621	-2.00502	-2.00299	-2.00838	-1.00042	-2.02572	-1.00015	-0.000263357	-0.000472378	-0.000192607
cytidylate kinase (dCMP)	CYTK2	170.245	177.599	307.073	251.309	169.71	148.428	160.433	163.212	266.27	185.435	163.439	165.074
HCO3 equilibration reaction	HCO3Em	-120.374	65.68	-106.551	-92.3329	-94.7523	-78.7669	-79.7509	1.511	-34.8404	-72.6261	-123.928	-92.1469
L-cysteine/glycine exchanger	CYSGLYex	505.124	491.787	0.0136906	697.923	454.517	518.15	458.999	0.0023958	643.622	0.00619365	503.129	0.00687583
aspartate carbamoyltransferase (reversible)	ASPCTr	2.52306	1.67791	1.72408	1.01348	1.90885	1.71756	2.64883	1.01161	0.00350554	1.0034	0.00443839	0.00320081
IDP nuclear transport	IDPtn	-496.139	-231.628	322.305	287.59	428.238	335.677	-712.603	352.089	-116.662	-126.104	-262.792	157.37
glycerol kinase	GLYK	0.673616	0.0359876	0.353534	0.0300279	0.927542	0.0521488	0.137907	0.0368663	5.12679	0.00930612	3.97959	0.0501342
Cholesterol exchange	EX_chsterol_LPAREN(e)RPAREN_	5.9077e-05	3.30916e-05	3.704e-05	5.02417e-05	2.21424e-05	6.00743e-05	7.35335e-05	0.00015181	1.16861e-05	1.4627e-05	2.56457e-05	8.2459e-06
L-Proline exchange	EX_pro_DASH_L_LPAREN(e)RPAREN_	-0.0499081	-0.0496646	-0.0499361	-0.0498282	-0.0497659	-0.0493921	-0.0498387	-0.0479888	-0.0496026	-0.0498375	-0.0497316	-0.0497657
L-alanine transaminase	ALATA_L	0.0347722	0.0327942	0.0344667	0.0339661	0.071223	0.0667599	0.0715272	0.0596825	-0.0117914	0.0838505	-0.254184	-0.0157018
phosphatidylinositol synthase (Homo sapiens)	CDIPTr	4.19927	4.02242	4.41399	4.02091	5.00823	4.03148	4.67841	4.07037	0.741475	0.00143997	0.00250237	0.00118027
25 trihydroxy cholesterol transport	XOLTRI25tc	6.28037e-05	4.82486e-05	4.45288e-05	4.31771e-05	2.22872e-05	5.72962e-05	5.81957e-05	0.000129465	1.21908e-05	1.30624e-05	2.50976e-05	8.06398e-06
ketohexokinase (D-xylulose)	KHK2	1.00255	1.00149	1.00171	1.00229	1.00141	1.00322	1.0261	1.02148	0.000211237	1.00029	0.000450247	0.000241875
carnitine transferase	LNELDCCPT2	0.0203244	0.000562285	0.000541643	0.0791035	0.000309597	0.000963204	0.0011413	0.017958	4.35702e-05	3.9943e-05	7.32546e-05	2.1655e-05
choline intracellular transport	CHOLtr	0.327007	0.365929	0.00775243	0.467559	0.00711655	0.0244211	0.368266	0.0439696	0.000203785	0.000189083	0.000711493	0.117854
2,3,4,5-Tetrahydropyridine-2-carboxylate transport, peroxisomal	THP2Ctp	-0.00447177	-0.00438329	-0.00352993	-0.0021085	-0.00194342	-0.00881679	-0.00594728	-0.0140051	-0.00858727	-0.000754362	-0.0216176	-0.00347767
R group transport into the mitochondria	RTOTAL3CRNt	0.510536	0.216256	0.0398674	0.000655157	0.137561	0.080945	0.236428	0.185918	4.2992e-05	4.86508e-05	8.46751e-05	2.91755e-05
malic enzyme (NADP)	ME2	0.0223394	0.0138355	1.01805	0.0317036	1.00619	0.0317638	0.0418222	0.0635755	1.25297	0.0833853	0.000883948	0.302223
Guanine exchange	EX_gua_LPAREN(e)RPAREN_	2.09355e-05	0.000219449	1.6787e-05	0.000152491	0.0002757	0.00184911	6.11485e-05	0.00363926	5.90356e-05	3.15872e-05	0.000101463	3.41644e-05
C161 transport into the mitochondria	C161CPT2	0.000704082	0.000536698	0.0202109	0.000620836	0.00027344	0.000936679	0.00109921	0.0134508	4.3829e-05	4.65504e-05	7.90186e-05	2.48674e-05
R group to palmitate conversion	ARTPLM2	-0.24828	-0.345974	-0.169607	-0.0519356	-0.255545	-0.32139	-0.355235	-0.209006	-0.0119414	-0.0119425	-0.0120936	-0.0118742
6-glutamyl-THF transport,m mitochondrial	6THFtm	0.00355533	0.00284599	0.00318162	0.00302016	0.00139161	0.00437765	0.00525513	0.0129351	0.000132852	0.000123655	0.000223644	8.50147e-05
argininosuccinate synthase	ARGSS	0.000184044	0.0020626	0.000169921	0.00090752	0.00237241	0.00657253	0.000460038	0.0101503	0.000488406	0.000232878	0.00127021	0.000233498
Cytochrome P450 27	P45027A1m	6.49115e-05	5.35651e-05	5.6874e-05	4.47875e-05	2.7545e-05	8.20378e-05	8.29493e-05	0.000185033	1.49732e-05	1.4214e-05	2.81259e-05	9.16719e-06
Quinolinate Synthase (Eukaryotic)	QUILSYN	6.23279e-05	0.000212128	5.46507e-05	0.000122554	0.000217904	0.000479166	0.000101232	0.0012353	3.98435e-05	3.76458e-05	7.10053e-05	2.93071e-05
UMP kinase	UMPK	186.554	92.1211	257.435	0.631656	64.779	147.272	66.0886	85.028	188.089	91.3602	85.779	76.699
deoxyinosine transport via diffusion	DINt	0.0318607	0.0524901	0.0277959	0.00151478	0.00125465	0.00205376	0.00573587	0.00256071	0.000201736	0.000328446	0.00042842	0.000230813
inositol-1,4-bisphosphate 4-phosphatase	MI14P4P	1.95884	1.95541	1.96554	1.95899	1.95819	1.95881	1.95566	1.97813	0.000294678	0.000272071	0.000512941	0.000212309
C160 transport into the mitochondria	C160CRNt	0.236129	0.196681	0.471182	0.000570837	0.372872	0.261053	0.255998	0.172531	4.16285e-05	5.00481e-05	9.17909e-05	2.86582e-05
dehydroascorbate reductase	DASCBR	0.0288199	0.00368635	0.0261731	0.00474325	0.00117786	0.00537228	0.0106586	0.00836009	0.00113124	0.0156001	0.0624368	0.000359938
Fructose-2,6-bisphosphate 2-phosphatase	FBP26	1.01694	1.01386	1.01252	1.01191	1.00597	1.02054	1.02246	1.05475	1.00048	1.00044	1.00071	1.00029
cytidylate kinase (CMP,dATP),nuclear	CYTK8n	-76.9551	-114.499	-241.501	-106.05	-23.729	-53.5157	-185.775	12.5375	-91.2545	-12.1244	-35.2658	-136.034
phosphatidylinositol-4,5-bisphosphate 5-phosphatase	PI45P5P	0.0208409	0.0148863	0.0150744	0.0117963	0.00642677	0.0232793	0.0233084	0.0525595	0.000859449	0.000765992	0.00254096	0.000983881
lipid, flip-flop intracellular transport	BILIRUBtr	4.19238e-05	0.000110381	3.73464e-05	5.92229e-05	5.22758e-05	0.000149872	6.54771e-05	0.000474618	3.30713e-05	4.1522e-05	5.47052e-05	2.30299e-05
glycine-cleavage complex (lipoylprotein), mitochondrial	GCCcm	0.0931185	0.0989919	0.098937	0.0700473	0.0197686	0.0352791	0.0496821	0.0468713	0.0953253	0.0997675	0.0542642	0.0963425
D-sorbitol dehydrogenase (D-fructose producing)	SBTD_D2	5.95066	6.44944	7.84762	5.54219	10.4954	9.39364	5.95181	10.7016	6.97271	8.55927	8.28965	8.19828
aldehyde dehydrogenase (phenylacetaldehyde, NAD)	ALDD19x	4.76535e-05	0.000151998	3.58154e-05	9.3602e-05	0.000108306	0.000238058	8.9582e-05	0.00057607	8.62272e-05	5.03022e-05	0.000128511	6.00554e-05
fatty acid transport via diffusion	NRVNCt	510.837	531.404	440.842	541.488	469.263	460.2	468.584	555.141	531.37	568.355	433.051	515.851
cytidine transport (1:2 Na/cytd cotransport)	CYTDt5	85.8215	240.87	154.931	104.721	99.59	144.729	149.012	42.2881	44.0553	108.619	68.6477	126.877
UMP kinase, nuclear	UMPKn	161.118	298.848	305.389	206.957	15.1956	173.84	103.729	178.706	342.787	294.848	241.793	116.319
palmitate ER export	HDCAter	0.000191938	0.00108005	0.000138061	0.000429205	0.000698573	0.00190171	0.553264	0.00471189	0.00014929	0.000123132	0.000227685	0.000106968
glucuronidated compound transport	BILGLCURtr	-2.41429e-05	-6.02873e-05	-2.11212e-05	-3.14593e-05	-2.83525e-05	-7.85883e-05	-3.3213e-05	-0.00025	-1.76041e-05	-2.23861e-05	-3.00321e-05	-1.25619e-05
nucleoside-diphosphate kinase (ATP:dGDP), nuclear	NDPK5n	-314.675	-99.4035	-12.9061	229.796	-346.245	-166.048	210.69	173.563	-250.642	-278.045	-117.869	257.181
cAMP exchange	EX_camp_LPAREN(e)RPAREN_	2.16667e-05	0.000133658	1.48862e-05	6.16476e-05	0.000126426	0.00038921	4.37465e-05	0.000767863	2.48193e-05	2.27385e-05	4.90785e-05	2.06768e-05
pyridoxal transport via diffusion	PYDXtr	0.002596	0.00107036	0.00107088	0.00107588	0.00103756	0.00118652	0.0025857	0.00186456	0.000250605	0.00031076	0.00274358	0.000208289
3,5-cyclic-nucleotide phosphodiesterase	PDE1	1.00839	1.00606	1.00592	1.00512	1.00325	1.01108	1.0117	1.02659	1.00024	1.0002	0.882753	1.00015
nucleoside-diphosphate kinase (ATP:dCDP), nuclear	NDPK7n	41.1745	-258.099	-105.318	-408.446	-198.965	-282.417	-483.805	-421.972	-378.837	-247.118	-391.957	-429.174
Beta oxidation fatty acid	FAOXC161802m	0.0594884	0.157505	0.0790593	0.000604428	0.274822	0.16104	0.118883	0.197696	3.92614e-05	4.33973e-05	7.71581e-05	2.57592e-05
phosphatidylinositol 4-phosphate nuclear transport (diffusion)	PAIL4P_HStn	-0.00631452	-1.66493	-0.00929388	-1.42389	0.00761876	-1.67485	-0.32858	-0.0117328	-9.76327e-05	-0.000235152	-0.000424785	-0.000109989
b-ureidopropionase	UPPN	2.51202	1.66252	1.71329	1.00132	1.90176	1.7037	2.64295	0.979898	0.000104776	1.00011	0.000187479	7.65658e-05
3-hydroxyanthranilate 3,4-dioxygenase	3HAO	0.0493431	0.0487318	0.0493704	0.049103	0.0491956	0.04838	0.0494909	0.0471357	0.0490826	0.0493907	0.0483923	0.0494071
Lysine mitochondrial transport via ornithine carrier	LYStm	0.04061	0.0404065	0.0415488	0.0428469	0.0458389	0.0385725	0.0420327	0.0328762	0.0380359	0.047863	0.0217963	0.0448239
Dopamine exchange	EX_dopa_LPAREN(e)RPAREN_	0.000109149	0.000422652	7.33135e-05	0.000236357	0.000196219	0.000435661	0.000154975	0.00100047	0.000322632	0.000162016	0.000457988	0.000191892
methylmalonate-semialdehyde dehydrogenase (malonic semialdehyde), mitochondrial	MMSAD3m	3.52831	2.68025	2.73262	2.03895	2.92723	2.77809	3.77901	2.02655	0.00372999	1.02266	0.00097453	0.00110216
inositol-1,4-bisphosphate 1-phosphatase	MI14PP	0.0523213	0.0533858	0.0462241	0.0490024	0.0521814	0.053998	0.0506479	0.052208	0.00026577	0.00024028	0.000550838	0.000204327
dTTP transport via ADP antiport	DNDPt45m	3.35864e-05	0.000148214	2.65467e-05	8.71596e-05	0.000109479	0.000323505	5.85562e-05	0.000773017	3.0933e-05	2.76075e-05	5.66123e-05	2.61586e-05
L-Threonine exchange	EX_thr_DASH_L_LPAREN(e)RPAREN_	-0.04989	-0.0360256	-0.0499055	-0.0426806	-0.0265852	-0.0279615	-0.0487413	-0.0344285	-0.0274554	-0.0289796	-0.0312693	-0.0246157
L-lactate transport, mitochondrial	L_DASH_LACtm	1.10824	0.973828	0.980006	0.973637	0.970647	1.00963	1.06754	1.17234	0.943201	5.38224	9.54583	0.946284
arginine mitochondrial transport via ornithine carrier	ARGtm	0.0243174	0.0195889	0.0218872	0.0199232	0.0204264	0.0227377	0.0217723	0.019635	0.0308614	0.0226303	0.0244632	0.0244407
hydroxypyruvate reductase (NADH)	HPYRR2x	0.000611754	0.412598	0.236162	0.000606186	0.000417119	0.000761256	0.942625	1.00358	0.000388772	0.000398351	0.00078304	0.000207028
aldo-keto reductase family 1, member C4 (chlordecone reductase; 3-alpha hydroxysteroid dehydrogenase, type I; dihydrodiol dehydrogenase 4)	AKR1C41	0.000161724	0.000142298	0.000125326	0.000154126	8.49625e-05	0.000217099	0.000213494	0.000540232	4.60185e-05	4.75556e-05	8.67176e-05	2.96982e-05
Deoxyribokinase	DRBK	3.00848	1.93582	2.00416	2.08972	2.0538	1.98941	2.96855	2.11365	0.00057571	1.00084	0.00121905	0.000476535
Biotin uptake (antiport)	BTNt4i	0.0643898	0.0668715	814.791	0.0687605	0.065479	823.131	796.619	0.064612	0.0746819	0.0747504	749.788	0.0704438
chloride transport via bicarbonate countertransport (2:1)	CLHCO3tex2	413.738	388.988	377.187	457.706	415.194	388.053	398.531	529.426	460.676	427.526	584.661	476.27
methylmalonate-semialdehyde dehydrogenase	MMSAD1m	0.00256534	0.0026486	0.00268164	0.00317629	0.00260506	0.00387114	0.00365175	0.00507636	0.000261853	0.000418289	0.000637467	0.000279497
Vitamin D3 uptake	VITD3t2	480.614	548.757	530.843	527.886	498.072	499.347	555.511	544.809	521.406	507.683	500.935	462.125
L-Phenylalanine,tetrahydrobiopterin:oxygen oxidoreductase (4-hydroxylating)	PHETHPTOX2	0.0477872	0.0472606	0.0478557	0.0474647	0.048719	0.0480473	0.0488571	0.0467766	0.0486778	0.0491742	0.0486262	0.0490406
hydrogen peroxide mitochondrial transport	H2O2tm	2.16648	3.27689	2.18147	2.5341	3.15341	2.93211	2.82865	3.46302	50.0999	24.6165	10.1857	51.2449
L-Aspartate exchange	EX_asp_DASH_L_LPAREN(e)RPAREN_	-0.0498936	-0.0496264	-0.0499167	-0.04967	-0.0496717	-0.0492371	-0.0498457	-0.0486997	-0.0492385	-0.049792	-0.0493104	-0.0496566
phosphatidylinositol 4-phosphate 3-kinase, nuclear	PI4P3Kn	0.0113869	0.0234647	0.00727517	0.0177966	0.0022735	0.0347447	0.0131374	0.0180711	0.000592864	0.000628477	0.00192251	0.00087383
Hydrogen peroxide synthesis (NADPH dependent)	H2O2syn	0.00284676	0.00219659	0.00220366	0.00174662	0.00130662	0.00311186	0.00291776	0.00388822	0.0607364	0.028434	0.054167	0.0479797
crmp hs transport	CRMPte	4.14566e-05	4.41218e-05	3.37246e-05	4.8763e-05	2.24571e-05	6.23361e-05	5.77612e-05	0.000251552	1.13441e-05	1.15003e-05	2.05246e-05	6.76465e-06
dGTP transport via ADP antiport	DNDPt58m	4.05309e-05	0.000164213	2.82749e-05	9.91487e-05	0.000133178	0.000322252	5.78823e-05	0.000946072	3.69007e-05	3.36804e-05	5.81554e-05	2.94687e-05
Lecithin retinol acyltransferase (11-cis)	LRAT1	0.118356	0.0745785	0.233524	0.0163212	0.0160687	0.129907	0.025026	0.088053	0.000225224	0.000195784	0.000613391	0.243073
glycerol-3-phosphate dehydrogenase (FAD), mitochondrial	G3PD2m	0.0445153	0.160354	0.300729	0.221567	0.00376511	0.026996	0.14547	0.467206	43.1391	3.04487	7.6521	9.73297
acetyl-CoA C-acetyltransferase	ACACT1	529.715	512.644	494.578	544.365	550.227	548.403	519.655	517.252	503.449	561.974	536.331	524.963
o2 transport (diffusion)	O2t	51.9856	51.4434	50.7894	53.4259	53.6415	52.1188	50.9568	46.903	65.1757	70.1554	68.6161	67.8437
acetaldehyde reversible transport	ACALDt	-0.000751506	-0.000579812	-0.000576636	-0.000852354	-0.000511202	-0.000976995	-0.000968758	-0.00389068	-0.000133724	-0.000194032	-0.000276916	-0.000106824
Na+/Ca2+-NH4+ exchange	NCNt	488.434	251.769	421.503	376.175	385.496	287.95	372.251	158.662	333.918	16.9597	53.9958	-2.74683
inositol-3,4-bisphosphate 4-phosphatase	MI34PP	0.257184	0.667166	0.85376	1.0019	0.573749	0.758784	0.4627	0.699673	0.000113259	0.00010255	0.00019735	6.42947e-05
R group coenzyme a ligase	ARTCOAL3	3.55442	2.06596	6.55412	8.55844	9.3679	7.09647	3.21108	9.0864	4.76773	2.08734	6.75863	2.50209
bile acid Coenzyme A: amino acid N-acyltransferase	BAAT1x	6.52583e-05	6.19706e-05	4.7259e-05	6.55841e-05	4.00974e-05	9.37896e-05	8.14573e-05	0.000250393	2.21918e-05	2.20871e-05	4.23427e-05	1.40536e-05
fatty acid transport via diffusion	LNELDCt	-0.000127667	-8.29699e-05	-9.25235e-05	-0.000104559	-4.72058e-05	-0.00014817	-0.000167067	-0.000391623	-2.34785e-05	-2.26165e-05	-4.313e-05	-1.42373e-05
dGTP transport via dGDP antiport	DNDPt62m	83.2881	65.9884	72.2171	60.0532	56.8597	63.743	63.1971	60.5125	65.4409	55.786	70.0029	60.9756
uridine transport in via sodium symport	URIt4	37.1608	49.1657	100.847	152.645	232.544	128.759	202.165	83.6505	123.617	132.875	201.982	100.659
phosphomevalonate kinase	PMEVKx	0.052269	0.0505832	0.0505711	0.0508215	0.0204462	0.0242732	0.0248537	0.0334719	0.0120956	0.0121508	0.0133202	0.0116229
dihydroceramide desaturase	DHCRD1	0.000972489	0.00197404	0.00105976	0.00130211	0.00100042	0.00248024	0.551972	0.00625016	0.000334305	0.000337125	0.000456352	0.000305362
pyruvate peroxisomal transport via proton symport	PYRt2p	-0.00234598	-0.00217211	-0.00269	-0.00240448	-0.00253263	-0.00384527	-0.00348837	-0.0055297	-0.0893135	-0.000436298	-0.24625	-0.0990243
phosphopentomutase	PPM	0.0959094	0.0969431	2.73008	0.0979606	0.0981422	0.0965659	0.0958206	0.0896612	0.00148736	0.00116162	0.00239192	0.00110464
cholesterol 25-hydroxylase	CH25H	6.28037e-05	4.82486e-05	4.45288e-05	4.31771e-05	2.22872e-05	5.72962e-05	5.81957e-05	0.000129465	1.21908e-05	1.30624e-05	2.50976e-05	8.06399e-06
chloride transport via oxalate countertransport (2:1)	CLOXAtex2	248.985	353.989	206.428	267.714	297.138	297.009	278.437	310.728	319.802	349.943	0.631698	389.374
L-alanine/L-asparagine Na-dependent exchange (Ala-L in)	ALAASNNaEx	274.272	331.752	291.739	353.409	299.238	332.597	275.627	304.46	283.295	265.919	308.699	288.742
Deoxyinosine exchange	EX_din_LPAREN(e)RPAREN_	2.49761e-05	0.000183572	1.77847e-05	7.23464e-05	0.000154566	0.000325811	4.22062e-05	0.000833013	3.52886e-05	3.38993e-05	8.27696e-05	2.90775e-05
2-aminoadipate transaminase, irreversible	AATAi	0.0450817	0.0447898	0.0450788	0.0449554	0.0477823	0.0473893	0.04798	0.0468813	0.0466232	0.0486174	0.043414	0.0483016
folylpolyglutamate synthetase (DHF)	FPGS6	1.00427	1.00315	1.00373	1.00296	1.00167	1.00461	1.00545	0.0144122	0.000121874	0.000120099	0.000190621	9.66386e-05
Deoxyadenosine deaminase, extracellular	DADAe	0.0318857	0.0526736	0.0278137	0.00158712	0.00140922	0.00237957	0.00577808	0.00339373	0.000237025	0.000362346	0.000511189	0.00025989
choline phosphatase	PCHOLP_hs	0.331215	0.385522	0.00729391	0.443593	1.00721	1.02461	0.322766	0.650181	0.000194235	0.313877	0.000703314	0.121392
lipid, flip-flop intracellular transport	THCHOLSTOICtm	0.000169282	0.000122	0.00011935	0.000145066	8.37446e-05	0.000178431	0.000198255	0.000444416	4.5706e-05	4.48842e-05	8.30472e-05	2.84713e-05
L-carnitine transport out of mitochondria via diffusion	CRNtim	2.08019	2.05778	2.09121	2.16068	2.76212	2.1633	2.23692	2.08361	0.00157921	0.00158004	0.00293441	0.00102012
3-amino-isobutyrate transport	3AIBt	9.99821e-05	0.000282865	8.3599e-05	0.000293149	0.000278927	0.000474005	0.000193361	0.000879969	0.000268564	0.000158683	0.00033007	0.000168557
17-beta-D-glucuronide transport (ATP-dependent)	ESTRADIOLGLCt2	1.01697	1.01383	1.01448	0.0126833	1.0064	1.02029	1.02349	1.06221	0.960482	0.882778	0.981271	0.902315
proteolysis of apoC-Lys-btn	APOC_DASH_LYS_DASH_BTNP	1.00885	0.0127418	1.0073	1.00588	0.00428098	0.0188825	1.01245	1.03173	1.00024	0.000459134	0.000752449	0.000311434
Ceramide 1-phosphate exchange	EX_crmp_hs_LPAREN(e)RPAREN_	4.14566e-05	4.41218e-05	3.37246e-05	4.8763e-05	2.24571e-05	6.23362e-05	5.77612e-05	0.000251552	1.13441e-05	1.15004e-05	2.05246e-05	6.76466e-06
3-Dehydrosphinganine reductase	3DSPHR	0.00170472	0.00268456	0.00161336	0.00201359	0.00137958	0.00292522	0.554218	0.00705651	0.000519918	0.000500686	0.000678556	0.000455716
galactose transport via sodium symport	GALt4_2	-389.898	-57.8199	-149.161	-267.587	-156.48	-54.1499	43.4885	-60.3464	-3.07644	-363.742	-165.659	-235.52
dGDP transport via dCDP antiport	DNDPt36m	508.042	538.98	551.681	487.25	531.222	502.022	535.806	501.076	472.802	522.269	515.498	538.616
R group artificial flux	ARTFR44	0.0027039	0.00220793	0.00218791	0.00210478	0.000954796	0.00272001	0.00297928	0.00244652	0.00169484	0.00333274	0.00468198	0.00113511
Histidine transport (Na, H coupled)	HIStN1	-464.347	-459.754	-472.088	-435.005	-486.716	-533.841	-518.22	-461.647	-0.0492399	-460.234	-0.0466699	-415.326
hexokinase (D-glucose:ATP)	HEX1	5.87151	5.57879	8.5155	5.48446	9.52347	9.6484	5.09581	9.41745	4.02885	2.2853	2.69342	2.6459
Sphingomyelin synthase (homo sapiens)	SMS	0.0016081	0.00255042	0.00153397	0.00189531	0.00131435	0.00273318	0.554069	0.00635058	0.000491462	0.000464956	0.000619167	0.000435613
2-aminomuconate reductase	AMCOXO	0.0492808	0.0485197	0.0493158	0.0489804	0.0489777	0.0479008	0.0493896	0.0459004	0.0490428	0.0493531	0.0483213	0.0493778
leucine transaminase	LEUTA	0.0308541	0.0197413	0.0290189	0.0264767	0.0193446	0.0320472	0.0358235	0.0473338	0.0476331	7.79875	0.0601501	0.03954
Creatine transport to/from mitochondria via diffusion	CREATtmdiffir	924.91	927.354	931.43	931.454	917.282	926.1	929.107	929.865	914.454	924.195	922.985	923.624
hydroxymethylglutaryl-CoA lyase	HMGLx	3.10417	0.582644	0.00344796	0.0027344	1.22882	0.00289402	0.012333	0.0293145	0.0357452	1.03529	0.032541	0.0364458
ammonia transport via proton antiport	NH4t3r	-507.206	-336.341	-437.863	-424.67	-594.085	-387.019	-272.845	-342.279	-288.627	-579.448	-354.234	-537.029
inorganic diphosphatase, endoplasmic reticulum	PPAer	12.8544	20.328	15.0308	23.8942	17.016	25.5278	22.29	26.0098	2.4818	1.39227	1.88866	2.03561
L-Serine/Glutamine reversible exchange	SERGLNexR	-195.165	-162.598	-0.0124883	-0.0143017	-171.041	-159.522	-164.237	-223.022	-0.0119857	-212.067	-158.478	-164.017
superoxide dismutase, peroxisome	SPODMx	0.0357595	0.0789542	0.053089	0.0813516	0.00154851	0.102494	0.0234546	0.0489963	0.000562119	0.0446563	0.0605356	0.000190537
sulfate transport via sodium symport	SO4t4_2	-705.977	-141.9	-505.022	-231.236	-245.459	-346.09	-392.113	-62.3664	-274.571	-574.571	-159.474	-300.957
fatty-acyl-CoA elongation (n-C20:5CoA)	FAEL205	0.00139887	0.0010428	0.000904973	0.000985673	0.00051198	0.00100467	0.00126163	0.00452268	0.000390644	0.000500808	0.000822554	0.000206167
hydroxysteroid (17-beta) dehydrogenase 4	HSD17B4x	0.000169282	0.000122	0.00011935	0.000145066	8.37446e-05	0.000178431	0.000198255	0.000444416	4.5706e-05	4.48842e-05	8.30472e-05	2.84713e-05
holocarboxylase synthestase (biotin protein ligase)	BTNPL	1.00885	0.0127418	1.0073	1.00588	0.00428098	0.0188825	1.01245	1.03173	1.00024	0.000459134	0.000752449	0.000311434
L-serine transport, peroxisomal	SERtp	0.00652636	1.41718	0.240998	0.00565945	0.00400654	0.00658532	0.955319	2.03165	0.00309852	0.00723949	0.0760534	0.00114963
7-glutamyl-THF transport, lysosomal	7THFtl	2.00611	2.00481	2.00527	2.00475	2.00247	2.00723	2.00896	0.0224845	0.000203649	0.000205516	0.000329873	0.000142459
L-Arabinitol exchange	EX_abt_LPAREN(e)RPAREN_	0.000584283	0.00038918	0.000512288	0.000375614	0.000210947	0.000595863	0.000718001	0.0019418	9.53414e-05	0.000128698	0.000192417	8.1122e-05
glycine reversible transport via sodium and chloride symport (2:1:1)	GLYt7_LPAREN_211_RPAREN_r	-676.807	-655.816	-626.086	-667.517	-678.388	-695.732	-777.62	-695.777	-710.825	-707.1	-695.219	-659.256
glycogen debranching enzyme	GLDBRAN	0.0989324	0.00041582	0.667426	0.000556962	1.00034	1.00115	0.00112124	1.00315	2.43389e-05	2.40988e-05	4.33429e-05	1.67067e-05
L-3-Amino-isobutanoate exchange	EX_3aib_LPAREN(e)RPAREN_	9.99821e-05	0.000282865	8.3599e-05	0.000293149	0.000278927	0.000474005	0.000193361	0.000879969	0.000268564	0.000158683	0.00033007	0.000168557
ADPribose diphosphatase	ADPRDP	2.42129	2.71183	0.0073683	2.8345	1.76339	1.75638	1.5287	1.91555	0.000299015	0.000285181	0.000604063	0.00021536
Glycine exchange	EX_gly_LPAREN(e)RPAREN_	-0.0499344	-0.0456414	-0.0499143	-0.049741	-0.0493098	-0.0475877	-0.0498346	-0.0443412	-0.0449641	0.114542	-0.00174633	-0.048808
prist peroxisomal transport	PRISTtx	0.00893058	0.00656427	0.00739276	0.00597774	0.00328926	0.00984454	0.0122266	0.0295915	0.000229629	0.000251109	0.000395365	0.000171285
3-Methoxy-4-hydroxyphenylglycolaldehyde:NAD+ oxidoreductase	3MOX4HOXPGALDOX	313.903	349.336	254.21	371.749	365.47	374.657	354.037	296.603	429.717	406.834	383.607	412.996
Dolichyl-beta-D-glucosyl-phosphate dolichylphosphohydrolase (uterus)	DOLGPP_Uer	0.00583891	0.00432622	0.00389449	0.00413117	0.00348945	0.00548185	0.00527716	0.00716543	0.000367882	0.000358075	0.000722096	0.000272407
R total flux	RTOT3	0.117972	0.090976	0.101665	0.144628	0.11322	0.125092	0.152708	0.0104235	0.0139305	0.0156025	0.0159974	0.0142241
phosphatidylinositol-3,5-bisphosphate 3-phosphatase	PI35P3P	1.0305	1.01937	1.02532	1.02272	1.01159	1.03492	1.04311	1.09713	1.00062	1.0006	1.00107	1.00041
nucleoside-diphosphate kinase (ATP:CDP)	NDPK3	365.212	200.166	-290.454	134.512	351.276	249.896	222.678	-102.676	-168.262	271.775	-267.344	59.5114
Na+/K+ exchanging ATPase	NaKt	1.01782	1.01359	0.0138065	1.01232	0.00688602	1.02043	0.0251333	1.06046	0.000507969	0.000441128	0.843994	0.784624
hydroxysteroid (17-beta) dehydrogenase 4	HSD17B42x	4.62876e-05	3.91103e-05	3.36394e-05	4.28019e-05	2.65221e-05	5.92655e-05	6.09702e-05	0.000183205	1.40618e-05	1.53121e-05	3.00479e-05	9.65329e-06
hydrogen peroxide nuclear transport	H2O2tn	-0.142877	-0.116958	-0.245086	-0.0859711	-0.478414	-0.0823301	-0.241555	-0.129745	-0.000130749	-0.0025181	-0.00125742	-2.17531e-05
2-Oxoadipate:lipoamde 2-oxidoreductase(decarboxylating and acceptor-succinylating) (mitochondria)	2OXOADOXm	0.0943625	0.0933095	0.0943945	0.0939358	0.09676	0.0952901	0.0973696	0.0927817	0.095666	0.0979704	0.0917353	0.0976794
R group artificial flux	ARTFR13	0.114916	0.0894207	0.0993505	0.27102	0.105149	0.121988	0.14732	0.0188481	0.0168439	0.0219461	0.0244158	0.0162858
3,5-bisphosphate nucleotidase	BPNT	2.01358	3.01578	1.00428	3.01363	2.00738	3.02165	1.00832	3.06068	0.0214794	0.00143308	0.00252127	1.0007
L-arabinitol transport via passive diffusion	ABTti	0.000584283	0.00038918	0.000512288	0.000375614	0.000210947	0.000595863	0.000718001	0.0019418	9.53414e-05	0.000128698	0.000192417	8.1122e-05
dTDP nuclear transport	DTDPtn	255.503	370.211	225.028	176.812	63.9104	182.233	417	335.807	300.237	496.344	414.637	307.988
adenylosuccinate synthase	ADSS	1.13849	1.00895	1.11645	1.02018	1.03363	1.0989	1.04444	0.522223	0.00347399	1.00024	0.0190804	0.961198
folylpolyglutamate synthetase (DHF)	FPGS5	1.00448	1.00339	1.00405	1.00347	1.00182	1.00544	1.00673	0.0158569	0.000113791	0.00013387	0.0001918	8.94991e-05
dTDP transport via dGTP antiport	DNDPt23m	485.819	507.628	501.505	529.434	507.018	516.025	539.056	470.882	484.093	489.869	564.941	499.935
Pantothenate sodium symporter II	PNTOt5	2.08504e-05	5.87701e-05	1.65195e-05	5.29319e-05	6.82268e-05	8.93308e-05	2.92188e-05	7.15632e-05	1.68541e-05	1.97918e-05	3.13623e-05	1.72628e-05
dITP nuclear transport	DITPtn	-240.46	135.602	547.705	461.423	494.167	514.859	-295.846	688.075	182.212	370.244	151.837	465.354
Gamma-glutamyl hydrolase (5THF), lysosomal	GGH_DASH_5THFl	2.01741	2.01333	2.01493	2.01292	2.00688	2.02094	2.02492	0.0588123	0.000575593	0.000548747	0.000941249	0.000380086
7-glutamyl-10FTHF transport, lysosomal	10FTHF7GLUtl	2.00653	2.00504	2.00504	2.00474	2.00253	2.00816	2.00918	0.0215253	0.000184217	0.000179073	0.000324582	0.000147287
superoxide anion transport via diffusion (nucleus)	O2Stn	0.285754	0.233917	0.490173	0.171942	0.956827	0.16466	0.483109	0.259491	0.000261498	0.0050362	0.00251484	4.35061e-05
UMP kinase (CTP),nuclear	UMPK2n	105.956	30.5254	-34.5433	105.22	76.7132	59.1551	77.8697	15.2867	-7.75376	-29.5927	136.873	6.82957
L-Glutamate exchange	EX_glu_DASH_L_LPAREN(e)RPAREN_	-0.0498911	-0.0495862	-0.0499047	-0.049765	-0.049696	-0.04926	-0.0498472	-0.0486519	-0.0496212	-0.049821	-0.049602	-0.0498015
R group artificial flux	ARTFR32	0.00163443	0.00158656	0.00150887	0.0344728	0.00098152	0.00187792	0.00205593	0.00189044	0.000585604	0.00148285	0.00192211	0.000714153
phosphatidylcholine flippase	PCFLOPm	0.00436386	0.000893607	0.00666581	0.00387678	0.00304122	0.00455475	0.00590418	0.0112542	4.90759e-05	5.23732e-05	7.91812e-05	3.51835e-05
cholesterol ester (from FULLR2) exchange	EX_xolest2_hs_LPAREN(e)RPAREN_	3.01655e-05	1.94361e-05	2.41018e-05	1.84749e-05	1.07179e-05	3.29079e-05	3.64029e-05	8.02269e-05	7.20313e-06	5.79705e-06	1.08897e-05	3.68952e-06
phosphatidylinositol 4-phosphate phospholipase C	PI4PLC	1.00409	1.00277	1.00307	1.00265	1.00148	1.00381	1.00643	1.01475	0.00021464	0.000205154	0.000287247	9.54533e-05
alpha-ketoglutarate/malate transporter	AKGMALtm	-10.2983	-11.0952	-9.35186	-14.0685	-13.984	-8.56597	-10.4593	-10.6687	-5.05854	19.6417	-4.24547	-3.95706
dCDP transport via dUDP antiport	DNDPt26m	513.317	551.781	538.55	500.946	533.89	552.961	556.89	550.957	550.785	525.921	481.889	534.208
hexokinase (D-fructose:ATP)	HEX7	4.7734	4.7677	6.2662	4.1011	8.5765	7.3035	4.41907	7.92787	3.78177	4.91015	4.64725	4.17419
UMP kinase (UTP),nuclear	UMPK3n	7.29957	-5.57066	119.456	-151.82	-44.5673	-79.2316	36.7915	-17.1436	0.26195	63.8675	20.0556	-44.7324
3 alpha-hydroxysteroid dehydrogenase (type 3)	HSD3A1r	0.0146812	0.0110623	0.00591223	0.00784462	-0.00396285	0.0110261	0.0107458	0.00648644	0.0104379	0.0328202	0.0448897	0.0131549
L-asparaginase (mitochondrial)	ASNNm	0.0451934	0.0442741	0.0450771	0.0454479	0.0481595	0.0481326	0.0492158	0.0478669	0.0208187	0.0484702	0.0405184	0.0462294
Methanol transporter, lysosome	MEOHtly	0.00506332	0.00425052	0.00421965	0.00397946	0.00211673	0.00499136	0.00564417	0.00793709	0.00502676	0.0262231	0.0286435	0.00108091
Very-long-chain-fatty-acid-CoA ligase	VLCS2p	0.000161724	0.000142298	0.000125326	0.000154126	8.49625e-05	0.000217099	0.000213494	0.000540232	4.60185e-05	4.75556e-05	8.67176e-05	2.96982e-05
dihydropyrimidinase (dihydrothymine)	DHPM2	0.000113384	0.000299815	8.90724e-05	0.000162087	0.000265778	0.000611731	0.000174717	0.00122692	7.08768e-05	6.39175e-05	0.000110151	4.7178e-05
Beta oxidation of long chain fatty acid	FAOXC226205x	0.00139887	0.0010428	0.000904973	0.000985673	0.00051198	0.00100467	0.00126163	0.00452268	0.000390644	0.000500808	0.000822554	0.000206167
FADH2 transporter, peroxisomal	FADH2tx	0.00021557	0.00016111	0.00015299	0.000187868	0.000110267	0.000237697	0.000259225	0.000627621	5.97677e-05	6.01964e-05	0.000113095	3.81245e-05
L-lysine transport via diffusion (extracellular to cytosol)	LYStiDF	230.429	326.863	257.322	260.715	240.262	242.454	340.72	318.64	131.407	240.031	268.241	191.18
4-[(1R)-2-Amino-1-hydroxyethyl]-1,2-benzenediol:oxygen oxidoreductase(deaminating)(flavin-containing)	41R2A1H12BOOX	0.000212048	0.000299736	0.000229368	0.000219212	0.000162214	0.000389653	0.000321059	0.000804764	0.000428241	0.000172642	0.000433502	0.000194424
Diphosphate transporter, peroxisome	PPItx	-0.035177	-0.0339864	-0.0339587	-0.0341802	-0.0137995	-0.0165776	-0.0169809	-0.0232992	-0.00815544	-0.00819299	-0.0090499	-0.00780679
retinol dehydrogenase (all-trans,NADPH)	RDH1a	-221.347	348.972	150.447	360.745	363.006	368.198	256	392.731	261.756	346.183	-295.176	299.344
25-Hydroxyvitamin D3 exchange	EX_25hvitd3_LPAREN(e)RPAREN_	6.53056e-05	3.90938e-05	3.49032e-05	3.91064e-05	2.22616e-05	6.05597e-05	6.51949e-05	0.000133144	1.28362e-05	1.50296e-05	2.4169e-05	8.30189e-06
dUMP nuclear transport	DUMPtn	-0.00552205	-1.01734	-0.00559028	-1.00463	-1.00044	-0.84013	-0.0080801	-0.0106121	-0.00022201	-0.000143253	-0.000430788	-0.000244833
dIDP nuclear transport	DIDPtn	240.46	-135.602	-547.705	-461.423	-494.167	-514.859	295.846	-688.075	-182.212	-370.244	-151.837	-465.354
L-serine/L-asparagine Na-dependent exchange (Asn-L in)	ASNSERNaEx	262.396	325.762	361.236	352.258	294.41	322.585	333.839	324.218	269.773	279.261	264.161	290.599
3-Hydroxy-L-kynurenine hydrolase	HKYNH	0.0493431	0.0487318	0.0493704	0.049103	0.0491956	0.04838	0.0494909	0.0471357	0.0490826	0.0493907	0.0483923	0.0494071
fatty acid electroneutral transport	FATP5t	455.706	473.202	500.765	379.891	443.415	524.516	492.848	481.453	545.244	428.365	419.532	542.198
retinol isomerase (11-cis)	RETI1	204.86	28.8132	-58.8526	173.251	32.2371	62.1584	111.388	199.165	65.391	97.2356	232.489	7.94364
alanine racemase	ALAR	0.00243311	0.00278851	0.00279563	0.00264907	0.00299231	0.00497979	0.00366285	0.00828631	0.0915214	0.000674594	0.291966	0.0995762
2-Methylprop-2-enoyl-CoA (2-Methylbut-2-enoyl-CoA), mitochondrial	ECOAH9m	0.0478935	0.0476074	0.0479359	0.0477174	0.048941	0.0485512	0.0489963	0.0478601	0.0488214	0.0492527	0.0488852	0.0492169
Acetoacetate exchange	EX_acac_LPAREN(e)RPAREN_	0.00084699	0.000741151	0.000760205	0.000616768	0.000341584	0.00101581	0.00135644	0.00292491	0.000462	0.000473301	0.000835051	0.000362378
thymine reversible transport via facilated diffusion	THYMt	-4.62905e-05	-0.000423164	-3.34096e-05	-0.000104554	-0.000279032	-0.00065687	-7.91251e-05	-0.00126905	-6.1446e-05	-6.78468e-05	-0.000131493	-5.30247e-05
NAD transport, nuclear through pores	NADtn	10.5753	0.0434299	11.4256	0.0447764	13.0049	0.0428053	0.0470541	0.0482597	1.07363	0.0389111	0.0430467	0.0421797
superoxide dismutase	SPODM	0.0244011	0.0623801	0.0425485	0.0732635	0.00141785	0.0940129	0.0184345	0.0410711	0.000350745	0.0491913	0.056661	0.000119114
2-Hydroxybutyrate:NAD+ oxidoreductase	2HBO	-0.0625295	-0.0278099	-0.0621998	-0.0429067	-0.00160852	-0.00746712	-0.0690555	-0.0211398	-0.00540294	-0.00928411	-0.0124905	-0.00201463
L-tyrosine transport	TYRt	-0.0120939	-0.00683438	0.000363235	-0.0101512	-0.000698463	-0.00290846	-0.0063111	-0.01546	-0.00398803	-0.0058429	-0.0113824	-0.00514775
formate dehydrogenase	FDH	0.0396928	0.0256358	0.00319458	0.0572658	0.0989033	0.0976462	0.0821541	0.0961619	0.0922439	0.0770277	0.0669086	0.0977896
transport into the mitochondria (carnitine)	LNELDCCRNt	0.0203244	0.000562285	0.000541643	0.0791035	0.000309597	0.000963204	0.0011413	0.017958	4.35702e-05	3.9943e-05	7.32546e-05	2.1655e-05
dTTP transport via dGDP antiport	DNDPt48m	94.6691	89.758	82.7906	92.6875	93.1345	82.8326	63.1698	76.0416	98.2616	81.2332	90.7603	94.5086
pyruvate dehydrogenase	PDHm	7.81399	8.23464	7.87691	10.2363	10.6978	10.1191	7.38816	8.71069	31.1565	20.4048	26.1795	34.1666
chloride transport via formate countertransport	CLFORtex	0.0106019	0.0125667	0.000660954	0.0094997	0.04837	0.0525695	0.0428871	0.0438998	0.0486979	0.039261	0.0288674	0.0479032
uronolactonase, endoplasmic reticulum	UROLACer	297.773	251.022	1.09455	280.824	1.08404	250.358	1.10122	0.949471	273.873	278.423	278.219	274.742
Aconitate hydratase	ACONTm	8.5402	7.49725	8.62065	3.09906	4.00372	8.32772	7.94926	4.17168	1.00949	6.80243	5.71317	1.00227
aldose reductase (acetol)	ALR3	270.076	317.462	194.476	307.728	295.056	376.317	351.496	332.639	307.786	328.713	317.318	360.029
Deaminido NAD diphosphatase	DNADDP	1.0079	0.00583016	1.00635	0.00614503	1.00294	0.00825834	1.01167	0.0265116	0.000238239	0.000197849	0.000408561	0.000151298
saccharopine dehydrogenase (NAD, L-glutamate forming), mitochondrial	SACCD4m	0.04061	0.0404065	0.0415488	0.0428469	0.0458389	0.0385725	0.0420327	0.0328762	0.0380359	0.047863	0.0217963	0.0448239
L-Isoleucine exchange	EX_ile_DASH_L_LPAREN(e)RPAREN_	-0.0498956	-0.04971	-0.0499231	-0.0497943	-0.0498105	-0.0495077	-0.0498525	-0.0489218	-0.049594	-0.0498476	-0.049593	-0.049816
Xylitol transport via passive diffusion	XYLTt	-0.000487097	-0.000401659	-0.000430852	-0.000358659	-0.000200323	-0.000626899	-0.000774506	-0.00188066	-0.000118658	-0.000126159	-0.000215157	-8.33042e-05
carboxylic acid dissociation	H2CO3D2	-31.2768	-34.2155	-31.2809	-32.8101	-31.7452	-33.2508	-29.403	-25.7611	-14.0276	-16.703	-14.7034	-18.6803
L-leucine transport via diffusion (extracellular to cytosol)	LEUtec	89.1028	-207.39	-16.6382	-88.4794	-107.115	-235.043	-166.912	-91.3262	-163.555	-247.539	-115.33	-262.654
lipid, flip-flop intracellular transport	XOLTRIOLtm	0.000169282	0.000122	0.00011935	0.000145066	8.37446e-05	0.000178431	0.000198255	0.000444416	4.5706e-05	4.48842e-05	8.30472e-05	2.84713e-05
phosphopantothenate-cysteine ligase	PPNCL3	0.000273634	0.000766835	0.00021761	0.00044817	0.000403622	0.00121114	0.000415155	0.00236823	0.000176762	0.00011642	0.000277193	0.000115856
thymidine kinase (ATP:thymidine)	TMDK1m	0.00432127	0.00427129	0.00395457	0.0050625	0.00364172	0.00474241	0.00543504	0.00921602	0.000390866	0.000470994	0.00079783	0.000318752
UDPglucose:dolichyl-phosphate beta-D-glucosyltransferase (uterus)	UDPDOLPT_U	0.00583891	0.00432622	0.00389449	0.00413117	0.00348945	0.00548185	0.00527716	0.00716543	0.000367882	0.000358075	0.000722096	0.000272407
2-Oxoglutarate exchange	EX_akg_LPAREN(e)RPAREN_	0.000795442	0.000596877	0.000686908	0.000582559	0.000314268	0.000954455	0.00118118	0.00285329	0.000234541	0.000237541	0.000312898	0.000159181
bilirubin transport via bicarbonate countertransport	BILIRUBt2	-2.21302e-05	-6.53045e-05	-1.87718e-05	-3.48876e-05	-3.01854e-05	-9.28944e-05	-3.51037e-05	-0.000269818	-2.59096e-05	-3.0116e-05	-3.35782e-05	-1.65555e-05
estradiol intracellular transport	ESTRADIOLtr	751.009	736.672	0.126658	751.529	0.125244	750.565	0.131464	0.125837	755.162	735.854	788.4	762.44
cytidylate kinase (CMP,UTP),nuclear	CYTK7n	-107.383	-138.117	14.9849	-9.05358	-55.6059	-44.1305	10.6288	-188.648	-98.072	-103.132	25.6954	-93.1103
inosine transport in via sodium symport	INSt4	0.00750801	55.8299	0.00772306	0.00085363	0.000657451	10.2421	0.00111706	230.045	59.4342	43.1179	157.643	39.8224
3,5-Cyclic GMP exchange	EX_35cgmp_LPAREN(e)RPAREN_	1.79109e-05	0.000126636	1.57671e-05	5.82009e-05	0.000143225	0.000380954	3.63737e-05	0.000697273	2.58891e-05	2.05111e-05	4.687e-05	1.92139e-05
stearoyl-CoA desaturase (n-C18:0CoA -> n-C18:1CoA)	DESAT18_5	0.0164949	0.00506199	0.0236457	1.00366	0.002155	0.0255367	0.00634644	0.0236152	0.00216309	0.00380352	0.0052522	0.00143902
Succinate exchange	EX_succ_LPAREN(e)RPAREN_	0.00102285	0.43209	0.0596165	0.0202568	0.255249	0.961155	0.00121253	0.00323334	0.0404962	0.000473737	0.000396395	0.000275096
L-glutamate reversible transport via proton symport, mitochondrial	GLUt2m	9.02227	9.25337	9.88027	11.5751	10.1788	10.7245	7.20681	-9.36513	-0.389133	25.4058	0.668436	-0.998822
carnitine O-acetyltransferase	CSNATr	-3.08263	-0.561575	0.0204814	0.0188605	-1.21751	-0.00252351	0.0315149	0.0680581	-0.0435869	-1.03554	-0.0528818	-0.0393707
cytidine transport in nucleus	CYTDtn	0.165887	0.164011	0.37991	0.0592865	3.06563	0.00271157	0.51059	0.0126063	0.000295682	0.000246397	0.000547974	0.000179357
L-threonine deaminase	THRD_L	0.0391576	0.0112379	0.0391836	0.0246407	0.00137896	0.00351396	0.0438693	0.0101847	0.00582017	0.00906244	0.0124214	0.0022996
fatty acid transport via diffusion	LGNCt	511.397	529.349	413.531	482.178	512.827	490.155	484.551	453.217	491.408	504.518	502.675	426.751
6-glutamyl-10FTHF transport, lysosomal	10FTHF6GLUtl	0.00538024	0.00375424	0.00445499	0.00343739	0.00226514	0.00674488	0.00773526	0.0176153	0.000178397	0.000146561	0.000260291	0.000112946
24R,25-Dihydroxyvitamin D3 exchange	EX_2425dhvitd3_LPAREN(e)RPAREN_	6.18396e-05	5.45431e-05	4.12028e-05	4.24977e-05	2.39533e-05	6.43763e-05	7.26121e-05	0.000143183	1.40075e-05	1.50109e-05	2.56162e-05	9.06251e-06
L-Lysine exchange	EX_lys_DASH_L_LPAREN(e)RPAREN_	-0.0499588	-0.0498312	-0.0499596	-0.049903	-0.0498333	-0.0496114	-0.0499345	-0.0495631	-0.0489322	-0.0498625	-0.0480608	-0.0497123
Acetone exchange	EX_acetone_LPAREN(e)RPAREN_	0.000937723	0.000724581	0.000842581	0.000685464	0.000386411	0.00110963	0.00145189	0.00325733	0.000495876	0.000459965	0.000826474	0.000355645
N-acylsphingosine amidohydrolase	ASAH1	0.000143484	0.000648617	0.000107328	0.000302532	0.000394232	0.00112395	0.553287	0.00270768	9.42238e-05	6.22712e-05	0.000122808	5.1377e-05
ornithine mitochondrial transport exchange with citruline	ORNt4m	-35.4272	-23.9481	95.2397	-522.147	-77.2718	-493.224	-105.76	-79.852	-5.43777	16.0736	-33.3343	11.2201
L-tryptophan transport	TRPt	-0.00767687	-0.0168144	-0.0201297	-0.0164031	-0.0161696	-0.0136694	-0.0083906	-0.020045	-0.00782097	-0.0107857	-0.00684139	-0.00871745
carnitine fatty-acyl transferase	RTOTALCRNCPT1	0.0987808	0.196749	0.334036	0.000720549	0.13758	0.381105	0.275748	0.219579	4.73025e-05	5.12471e-05	9.39916e-05	3.14341e-05
nucleoside-diphosphatase (dCDP)	NDP6	0.0153702	0.0101157	0.0121099	0.011922	0.00569169	0.0146142	0.022275	0.0499934	0.000380633	0.000396049	0.000656168	0.00029151
linoelaidic acid exchange	EX_lneldc_LPAREN(e)RPAREN_	0.000127667	8.29699e-05	9.25235e-05	0.000104559	4.72058e-05	0.00014817	0.000167067	0.000391623	2.34785e-05	2.26165e-05	4.313e-05	1.42373e-05
Thiamin monophosphate exchange	EX_thmmp_LPAREN(e)RPAREN_	0.000133702	0.000122996	0.000132638	0.000145043	0.000112974	0.000163927	0.000160674	0.000189139	5.60649e-05	7.97138e-05	8.02405e-05	6.56395e-05
Hypoxanthine transport	HYXNt	-1.00003	-1.00027	-1.00002	-1.00011	-0.000389476	-0.000786517	-5.65149e-05	-0.00101815	-5.58084e-05	-4.94944e-05	-0.000108889	-5.39646e-05
Tyramine:oxygen oxidoreductase(deaminating)(flavin-containing) (cytosol)	TYROXDAc	0.000442471	0.00037286	0.000350315	0.000318709	0.000186441	0.000474106	0.0007382	0.00123415	0.000384143	0.000156803	0.000429259	0.000221626
3,5-cyclic-nucleotide phosphodiesterase, Nucleus	PDE4n	0.00113027	0.000784463	0.0008877	0.00586724	0.000843336	0.00110062	0.00118	0.0140595	0.000237999	0.000218156	0.000489584	0.000209012
lactoylglutathione lyase	LGTHL	300.315	412.573	433.881	398.241	421.732	445.722	393.724	359.568	405.384	336.72	436.048	394.631
L-glycerate export	GLYC_DASH_St	0.000611754	0.412598	0.236162	0.000606186	0.000417119	0.000761256	0.942625	1.00358	0.000388772	0.000398351	0.00078304	0.000207028
phosphatidylinositol nuclear transport (diffusion)	PAIL_HStn	0.263569	2.29878	0.48753	1.95886	0.990852	2.34718	1.14173	0.0682885	0.680251	0.000366923	0.00209572	0.000817061
methionine synthase	METS	1.00029	0.225279	1.00021	0.600459	1.00046	0.879385	1.07322	0.895754	0.000324418	0.000205157	0.000454826	0.000135073
methylmalonyl-CoA epimerase/racemase	MMEm	-0.0507898	-0.0505203	-0.0508622	-0.0511928	-0.0517147	-0.0528179	-0.0530598	-0.0539211	-0.049175	-0.0497635	-0.0496925	-0.0495545
Peroxidase (multiple substrates)	PRDX	0.00316872	0.00197735	0.00235986	0.00159232	0.00130277	0.0025688	0.00307882	0.00384149	0.00214441	0.0181355	0.02052	0.00109589
L-alanine/glutamine reversible exchange	ALAGLNexR	260.725	155.111	0.0115529	0.0041614	65.4512	140.733	26.6789	166.641	0.0105419	76.3023	113.913	89.3544
L-Valine exchange	EX_val_DASH_L_LPAREN(e)RPAREN_	-0.0498929	-0.0496822	-0.0499221	-0.0497359	-0.0497983	-0.049478	-0.0498748	-0.0489866	-0.0495877	-0.0498496	-0.0495292	-0.0497887
Ca ATPase	CAATPS	0.0177961	0.0134661	0.0144345	0.0122496	0.00700867	0.0210658	0.0254762	0.0611053	0.000481389	0.000481965	0.000848803	0.00031732
methylenetetrahydrofolate dehydrogenase (NADP)	MTHFD	43.3757	15.5801	-171.995	-297.227	5.86768	151.85	377.065	91.0539	243.058	266.633	343.787	358.096
isoleucine transaminase	ILETA	0.0282287	0.0212212	0.0231926	0.0250761	0.0161142	0.0258753	0.0310473	0.0374419	0.0392024	8.06861	0.0537621	0.0360876
Succinate--CoA ligase (ADP-forming)	SUCOASm	186.172	-57.4642	-68.0975	-202.186	43.4771	35.7131	-437.925	-229.07	340.843	62.2445	55.2302	12.1552
hdd2coa intracellular transport	HDD2COAtx	-0.07135	-1.00923	-0.0888963	-1.00839	-1.00479	-1.01408	-1.01697	-1.04067	-50.1793	-47.8209	-23.9973	-16.8936
dUTP transport via ATP antiport	DNDPt43m	4.0259e-05	0.000143828	3.48163e-05	8.59725e-05	0.000115953	0.000305334	6.9895e-05	0.000787934	3.09315e-05	3.11138e-05	6.7592e-05	2.64808e-05
5-glutamyl-THF transport, lysosomal	5THFtl	0.00623705	0.00457037	0.00498115	0.00416255	0.00233698	0.00650745	0.00826725	0.0193962	0.000204795	0.000190341	0.000322378	0.000124133
adenine phosphoribosyltransferase	ADPT	1.00376	1.00327	1.01309	1.00291	1.00142	1.00471	1.00631	1.01612	0.000328131	0.000262447	0.000583287	0.000200121
UDPGlcA endoplasmic reticulum transport via UMP antiport	UDPGLCAter	-5.97047e-05	-0.000160475	-5.35717e-05	-8.69865e-05	-7.61992e-05	-0.000221156	-9.77412e-05	-0.000699236	-4.85386e-05	-6.06579e-05	-7.93784e-05	-3.34979e-05
C161 transport into the mitochondria	C161CRN2t	0.0594884	0.157505	0.0790593	0.000604428	0.274822	0.16104	0.118883	0.197696	3.92614e-05	4.33973e-05	7.71581e-05	2.57592e-05
dGTP transport via dCDP antiport	DNDPt63m	77.7645	76.7737	67.2093	63.405	65.1997	62.9128	67.9342	67.6508	63.8278	68.149	61.7743	60.9088
L-isoleucine transport in via sodium symport	ILEt4	301.283	337.17	317.798	347.848	317.932	311.089	340.489	321.792	266.565	325.089	326.821	308.215
R group artificial flux	ARTFR11	492.108	470.861	485.627	464.129	481.56	424.302	476.167	533.574	486.508	439.592	483.219	444.337
phosphatidylethanolamine N-methyltransferase	PETOHMr_hs	0.333077	0.0821495	0.337668	0.214412	0.2927	0.285639	0.316915	0.280422	6.96552e-05	6.40981e-05	0.000106616	4.45561e-05
D-glucurono-6,3-lactone transport, endoplasmic reticulum	GLACter	-297.773	-251.022	-1.09455	-280.824	-1.08404	-250.358	-1.10122	-0.949471	-273.873	-278.423	-278.219	-274.742
beta-ureidopropionase (D-3-amino-isobutanoate forming)	BUP2	0.000113384	0.000299815	8.90724e-05	0.000162087	0.000265778	0.000611731	0.000174717	0.00122692	7.08768e-05	6.39175e-05	0.000110151	4.7178e-05
H2O transport, peroxisomal	H2Otp	-1.27274	0.479702	0.407328	-1.33743	-2.15942	-1.65073	-1.23705	-0.562203	0.74234	-18.7782	-8.62175	1.64841
Cys-Gly transport in via proton symport	CGLYt3_LPAREN_2_RPAREN_	0.00141667	0.00165371	0.00153114	0.00137238	0.00113346	0.00158725	0.00152689	0.00208214	0.000214755	0.000156717	0.000350596	0.000127449
inorganic diphosphatase	PPA	9.35296	19.8412	10.8047	19.726	11.8852	23.4528	18.5126	24.7595	1.91114	1.33523	1.80546	1.86495
phosphatidylcholine transporter	PCt	0.000138744	8.59768e-05	0.000116428	9.52644e-05	5.41046e-05	0.000140506	0.000185712	0.000527368	2.51008e-05	2.54442e-05	4.33034e-05	1.67655e-05
cholesterol precursor intracellular transport	7DHCHSTEROLtr	0.00019744	0.000136385	0.000125737	0.000127156	7.13323e-05	0.000196807	0.000224511	0.000458957	3.88023e-05	4.35746e-05	7.6947e-05	2.46586e-05
dATP transport via dADP antiport	DNDPt7m	56.395	61.1528	71.7437	57.9019	59.2438	64.7134	64.0877	68.8968	67.4267	74.9707	66.217	71.1456
bile acid intracellular transport	GDCHOLAtx	4.44867e-05	5.08973e-05	4.06699e-05	4.59334e-05	2.82877e-05	7.3078e-05	6.77595e-05	0.000197198	1.62266e-05	1.55604e-05	2.81916e-05	9.65594e-06
Bicarbonate exchange	EX_hco3_LPAREN(e)RPAREN_	12.549	16.4821	12.2782	13.8486	9.99832	15.2434	10.2185	9.53781	13.8119	15.4947	14.4663	18.4731
UTP-glucose-1-phosphate uridylyltransferase	GALU	512.675	300.51	323.294	115.033	242.843	-74.6681	270.8	44.825	477.791	309.411	513.008	297.063
hexadecenoate (n-C16:1) exchange	EX_hdcea_LPAREN(e)RPAREN_	0.000130099	9.17813e-05	0.000110331	0.000103439	5.23048e-05	0.000153915	0.000190562	0.000451155	2.78552e-05	2.58112e-05	4.98283e-05	1.62434e-05
C226 fatty acid activation	FACOAL226i	514.86	532.964	0.0476356	0.0531622	505.377	517.305	0.0526302	0.0505891	545.816	510.337	590.92	582.062
fatty acid electroneutral transport	FATP1t	513.026	446.227	444.195	388.122	470.972	506.965	421.247	540.209	521.271	481.72	465.646	457.257
bilirubin monoglucuronide transport MDR	BILGLCURte	0.000916493	0.00105628	0.000948379	0.00132895	0.00102437	0.00108176	0.00119929	0.00181329	0.000366261	0.00042644	0.000597312	0.000303731
betaine-aldehyde dehydrogenase, mitochondrial	BETALDHxm	0.340738	0.0824117	0.342389	0.219957	0.30168	0.319791	0.339238	0.31062	0.00339383	0.00453457	0.0049732	0.00337272
Phosphatidylserine synthase homo sapiens	PSSA2_hs	0.0212936	0.00636672	0.35146	0.00616377	0.555383	0.480809	1.39613	0.0324021	0.00327228	0.0032021	0.00499128	0.00032929
R group artificial flux	ARTFR46	0.00205024	0.00239271	0.00177065	0.00173574	0.000920196	0.00255142	0.00250051	0.00205038	0.000933538	0.0015451	0.00178115	0.000714865
estrone intracellular transport	ESTRONEtr	-751.009	-736.672	-0.126658	-751.529	-0.125244	-750.565	-0.131464	-0.125837	-755.162	-735.854	-788.4	-762.44
glycine reversible transport via proton symport	GLYt2r	-414.799	-489.728	149.957	-523.76	-397.933	-441.61	-415.615	-530.92	-379.94	-438.207	-480.383	-375.502
omega hydroxy hexadecanoate (n-C16:0) exchange	EX_whhdca_LPAREN(e)RPAREN_	0.000125158	0.000106443	0.000105979	7.96976e-05	4.65928e-05	0.000135803	0.000150602	0.00039852	2.31408e-05	2.31026e-05	4.34521e-05	1.54092e-05
ceramide transport protein	CERT2rt	-0.00282778	-1.00401	-0.00194027	-0.00174926	-1.00213	-0.00246848	-0.0027558	-1.0198	-0.000154046	-0.000146948	-0.000259036	-0.000109572
Dolichyl beta-D-glucosyl phosphate flippase (uterus)	DOLGLCP_Uter	0.00583891	0.00432622	0.00389449	0.00413117	0.00348945	0.00548185	0.00527716	0.00716543	0.000367882	0.000358075	0.000722096	0.000272407
N-acetyl-glucosamine lysosomal efflux	ACGAMtly	2.00786	2.00599	2.00621	2.00502	2.00299	2.00838	1.00042	2.02572	1.00015	0.000263357	0.000472378	0.000192607
AMP transporter, peroxisome	AMPtp	-0.000331006	-0.000264298	-0.000244676	-0.000299192	-0.000168707	-0.00039553	-0.000411749	-0.000984648	-9.17245e-05	-9.24398e-05	-0.000169765	-5.81695e-05
nucleoside-diphosphate kinase (ATP:UDP)	NDPK2	413.539	545.26	500.665	348.488	398.195	-33.2247	432.779	84.6596	450.25	-296.64	533.282	364.385
Glutathione dehydrogenase (dehydroascorbate reductase)	GTHDH	0.0502984	0.00633916	0.045635	0.00765518	0.00125174	0.00651442	0.0440172	0.0170722	0.00132413	0.0206411	0.0628543	0.000555472
lipase	LPS	3.55442	2.06596	6.55412	8.55844	9.3679	7.09647	3.21108	9.0864	4.76773	2.08734	6.75863	2.50209
Fatty acid omega-hydroxylase	FAH3	0.000125158	0.000106443	0.000105979	7.96976e-05	4.65928e-05	0.000135803	0.000150602	0.00039852	2.31408e-05	2.31026e-05	4.34521e-05	1.54092e-05
glucuronidated compound transport	BILDGLCURtr	-1.77809e-05	-5.0094e-05	-1.62253e-05	-2.77636e-05	-2.39233e-05	-7.12839e-05	-3.22641e-05	-0.000224618	-1.54673e-05	-1.91359e-05	-2.46732e-05	-1.0468e-05
adenosine transport (Na/Adn cotransport)	ADNt4	0.0475965	14.4014	0.0479564	0.0502173	0.0454628	141.741	0.0522485	292.29	97.0936	79.4859	154.909	180.602
3,4-Dihydroxyphenylethyleneglycol transport (diffusion)	34DHOXPEGt	0.0740507	0.002975	0.0680815	0.00698156	0.000350606	0.00111821	0.0499732	0.0105103	0.00055531	0.000280311	0.000621784	0.000280385
Valine reversible mitochondrial transport	VALt5m	0.0181113	0.0217675	0.0190068	0.0185845	0.0316667	0.0207634	0.017092	0.00255855	0.0054527	-10.245	0.00393093	0.00283402
L-asparagine transport, mitochondrial	ASNtm	0.0451934	0.0442741	0.0450771	0.0454479	0.0481595	0.0481326	0.0492158	0.0478669	0.0208187	0.0484702	0.0405184	0.0462294
6,7-dihydropteridine reduction	DHPR2	0.0178117	0.0234593	0.0209454	0.0217652	0.0241183	0.0219885	0.0233924	0.0234153	0.0217415	0.0209643	0.0228941	0.0212171
ribonucleoside-diphosphate reductase (CDP)	RNDR3	1.87441	0.449339	0.306185	0.0142013	1.00355	0.457733	1.02659	0.894481	0.000384117	1.00108	0.000362656	0.000228307
11-beta-hydroxysteroid dehydrogenase type 2	HSD11B2r	0.0203751	0.0187033	-0.00419	0.0217883	0.0175203	0.0259937	0.0246842	0.0228474	0.00813911	0.0216636	0.0215365	0.0203325
Homogentisate:oxygen 1,2-oxidoreductase (decyclizing)	HGNTOR	0.0193381	0.0880591	0.0256352	0.0851329	0.0951635	0.0906331	0.0454006	0.0725706	0.0942528	0.0967268	0.0935088	0.0964065
1-Methylnicotinamide exchange	EX_1mncam_LPAREN(e)RPAREN_	0.00991484	0.00280045	0.00991411	0.00636981	0.00954154	0.00904831	0.00951253	0.00992989	0.000114197	0.000159091	0.000204561	0.000109283
D-mannose transport via sodium cotransport	MANt4	-585.165	-468.61	-290.881	-572.005	-373.859	-579.251	-618.407	-497.938	-571.524	-511.891	-114.382	-398.215
glycine-cleavage complex (lipoamide), mitochondrial	GCC2am	0.092282	0.0990243	0.0989944	0.069113	0.0193814	0.036069	0.0594887	0.0436725	0.0957957	0.0997675	0.0544131	0.0960428
3,4-Dihydroxymandelaldehyde:NADP+ oxidoreductase	34DHXMANDACOX_LPAREN_NADP_RPAREN_	-351.79	-415.099	-259.468	-315.197	-319.963	-409.115	-413.652	-338.143	-368.681	-378.378	-350.269	-403.803
UMP kinase (CTP)	UMPK2	183.829	79.0101	-12.442	30.9	174.33	75.5823	136.745	-91.2741	-101.412	161.092	-103.329	7.10402
Malonyl-CoA Decarboxylase cytoplasmic	MCD	0.0183511	0.00211789	1.01459	0.00322254	0.00243057	0.0029176	0.0264207	0.00651869	0.000480065	0.000451431	0.000828867	0.000352815
spermine synthase	SPRMS	2.27448e-05	0.000138312	2.02061e-05	5.10866e-05	7.50028e-05	0.000188382	3.72164e-05	0.000534027	3.63193e-05	3.29468e-05	6.56156e-05	3.01934e-05
phosphatidylcholine scramblase	PCHOL_HSter	-0.00607018	0.28378	-0.329915	0.253147	-0.285583	-0.261218	0.0513512	-0.236452	0.00013413	0.000124985	0.000604877	0.117809
aldehyde dehydrogenase (acetaldehyde, NAD)	ALDD2x	1.00312	0.948392	1.00114	1.03665	1.01998	0.984041	1.00234	1.03638	0.000153013	0.25513	0.000351384	0.000132581
lactaldehyde dehydrogenase	LCADi_D	1.05137	1.00657	1.00736	1.01405	1.00344	1.01054	1.02376	1.03906	4.48591	1.20827	2.96266	5.50667
malic enzyme (NAD), mitochondrial	ME1m	0.0164021	0.0137985	0.0141573	0.0115285	0.00631147	0.0214319	0.126936	0.0587175	0.00374283	0.0719006	1.0007	1.00115
sphingosylphosphorylcholine transport (diffusion)	SPC_HSt	5.12543e-05	7.33214e-05	3.89856e-05	6.00193e-05	4.44814e-05	0.000120744	7.24943e-05	0.000397942	1.48767e-05	1.85283e-05	3.07159e-05	1.33876e-05
hydroxymethylbilane synthase	HMBS	6.4054e-05	0.000175686	5.61182e-05	9.41105e-05	8.24612e-05	0.000242767	0.000100581	0.000744436	5.89809e-05	7.1638e-05	8.82835e-05	3.95854e-05
hydroxymethylglutaryl-CoA lyase	HMGLm	0.376713	1.26058	1.52071	1.05658	0.851015	4.90098	1.06437	2.44734	0.00117849	0.00096417	0.00182824	0.000993581
L-carnitine reversible transport	CRNt	-428.004	-475.314	-533.244	-494.436	-420.522	-431.326	-390.505	-482.093	-275.403	-358.253	-324.851	-458.021
Acetylcholine secretion via secretory vesicle (ATP driven)	ACHVESSEC	0.00121472	0.000647673	0.00100219	0.000934565	0.000724892	0.000963181	0.00118477	0.00164664	9.72264e-05	0.000111572	0.000177031	7.51269e-05
adenosylmethionine decarboxylase	ADMDC	1.00141	1.00756	1.00151	1.00177	1.00064	1.0023	1.1053	1.00649	0.000177164	0.000192499	0.000319296	0.000138197
L-gulonate 3-dehydrogenase	GULN3D	2.91989	2.9146	2.9851	3.24696	2.90867	2.9912	3.08433	2.9738	1.443	1.01979	1.02043	1.01987
Guanosine exchange	EX_gsn_LPAREN(e)RPAREN_	2.09876e-05	0.00015988	1.64581e-05	8.12094e-05	0.000154198	0.000486982	3.50441e-05	0.000923609	3.68494e-05	2.98019e-05	6.57231e-05	2.44905e-05
6-glutamyl-DHF transport,m mitochondrial	6DHFtm	0.00387118	0.00310057	0.0033233	0.00264704	0.00152102	0.00450334	0.00531042	0.0137054	0.000126597	0.000121967	0.000248273	0.000102349
Fumarate:sulfite antiport, mitochondrial	FUMSO3tm	92.2702	404.773	-410.687	-374.161	-402.853	-420.084	-31.902	69.5341	-349.372	-58.4758	268.67	-15.8209
steroid sulfotransferase	CHSTEROLSULT	1.00551	1.00542	0.496524	1.00405	1.00249	1.00605	0.458407	1.01798	0.00662786	0.00022506	0.000457362	0.56875
S-Adenosyl-L-methionine intracellular diffusion	AMETr	0.999231	0.246449	1.013	0.643235	0.8781	0.856918	0.950745	0.841265	0.000208966	0.000192294	0.000319848	0.000133668
xylitol dehydrogenase (D-xyulose-forming)	XYLTD_Dr	2.91882	2.91381	2.98415	3.24623	2.90826	2.98998	3.08284	2.96998	1.44279	1.01954	1.02002	1.0197
L-Lactate dehydrogenase, cytosolic/mitochondrial	L_DASH_LACDcm	1.01039	1.0082	1.00808	1.00659	1.00374	1.01188	1.01426	1.03791	0.407578	7.78418	8.35789	0.00108284
L-alanine/L-cysteine Na-dependent exchange (Cys-L in)	CYSALANaEx	301.934	316.999	203.25	287.475	329.445	299.959	344.942	290.922	279.568	266.865	317.168	291.879
ribose-5-phosphate isomerase	RPI	-5.03716	-3.97487	-4.06559	-4.28508	-4.07006	-4.05602	-5.15881	-4.18409	-1.00795	-1.01142	-1.00955	-1.00685
formate-tetrahydrofolate ligase	FTHFL	0.711095	0.579187	1.05751	0.730159	-0.861309	-1.03431	-0.0489574	0.035329	-1.06616	39.0287	10.2279	-0.606688
peroxisomal thiolase 2	SCP3x	0.000115436	0.000103187	9.16865e-05	0.000111324	5.84404e-05	0.000157833	0.000152523	0.000357027	3.19567e-05	3.22434e-05	5.66696e-05	2.0045e-05
phosphatidylinositol 4,5-bisphosphate phospholipase C	PI45PLC	2.00596	2.00577	2.00727	2.00593	2.00293	2.00957	1.99035	2.02533	0.000376761	0.000351342	0.000664613	0.000241604
Dopamine 3-O-sulfate exchange	EX_dopasf_LPAREN(e)RPAREN_	8.60135e-05	0.000268882	8.89137e-05	0.000159737	0.000170311	0.000408288	0.000121458	0.000899679	0.000151239	9.43674e-05	0.000241372	6.51534e-05
hyaluronan transport, extracellular to lysosome	HAtly	1.00393	1.003	1.00311	1.00251	1.0015	1.00419	0.500211	1.01286	0.500076	0.000131679	0.000236189	9.63037e-05
dGDP transport via ATP antiport	DNDPt32m	4.42639e-05	0.000170628	3.28726e-05	7.31946e-05	0.000115695	0.000374589	6.27872e-05	0.000798759	3.43119e-05	2.94107e-05	7.05279e-05	2.51512e-05
L-serine/L-glutamine Na-dependent exchange (Gln-L in)	GLNSERNaEx	332.71	314.769	331.613	355.259	307.382	341.345	274.414	338.82	285.142	312.144	299.634	298.031
ribonucleoside-diphosphate reductase (GDP)	RNDR2	0.0954522	0.0777545	0.0970592	1.00352	0.0448261	0.0931829	0.096296	1.01661	0.000594585	0.000458418	0.000813508	0.000426151
dihydrothymin dehydrogenase (NADP)	DURAD2	-0.000113384	-0.000299815	-8.90724e-05	-0.000162087	-0.000265778	-0.000611731	-0.000174717	-0.00122692	-7.08768e-05	-6.39175e-05	-0.000110151	-4.7178e-05
T4 transport via bicarbonate countertransport	THYOXt	-726.402	-593.018	-403.781	-436.576	-648.969	-444.695	-621.915	-545.696	-604.402	-575.309	-573.88	-587.118
dGTP diffusion in nucleus	DGTPtn	1.6446e-05	0.000126342	1.83724e-05	5.43817e-05	0.000128081	0.000290828	3.34584e-05	0.000657538	2.57062e-05	2.15938e-05	4.85802e-05	2.05265e-05
dihydrosphingosine N-acyltransferase	DSAT	0.00164955	0.00259454	0.00156769	0.00194407	0.00133681	0.00279552	0.554127	0.00660213	0.000502806	0.000476457	0.000639692	0.000442377
hyaluronan synthase	HAS1	1.00403	1.00321	1.00321	1.00267	1.00162	1.00459	0.500363	1.014	0.500128	0.000192343	0.000352146	0.000137122
10-Formyltetrahydrofolate lysosomal transport via diffusion	10FTHFtl	-2.01753	-2.01333	-2.01449	-2.0118	-2.00704	-2.02103	-2.02569	-0.0592774	-0.000534904	-0.000489354	-0.000888935	-0.000379761
phosphatidylinositol 3-phosphate 4-kinase	PI3P4K	0.0140643	0.00857051	0.0132528	0.01133	0.00717888	0.0145049	0.0223391	0.0400492	0.000210462	0.000198225	0.000356495	0.000126239
nicotinamide-nucleotide adenylyltransferase	NMNATn	10.5753	0.0434299	11.4256	0.0447764	13.0049	0.0428053	0.0470541	0.0482597	1.07363	0.0389111	0.0430467	0.0421797
5-hydroxy-L-tryptophan secretion via secretory vesicle (ATP driven)	5HTRPVESSEC	1.59089e-05	5.56814e-05	1.20687e-05	3.6401e-05	5.39628e-05	9.7167e-05	2.63202e-05	0.000225503	4.84543e-05	3.53108e-05	8.56239e-05	3.25121e-05
Hydrogen peroxide exchange	EX_h2o2_LPAREN(e)RPAREN_	0.789701	1.70831	0.942867	0.992651	0.12022	1.69673	1.35701	2.28907	0.00912111	8.983	3.46393	0.00237368
5-beta-cholestane-3-alpha,7-alpha,12-alpha-triol 27-hydroxylase	P45027A12m	0.000169282	0.000122	0.00011935	0.000145066	8.37446e-05	0.000178431	0.000198255	0.000444416	4.5706e-05	4.48842e-05	8.30472e-05	2.84713e-05
protoporphyrinogen oxidase, mitochondrial	PPPGOm	3.2027e-05	8.78429e-05	2.80591e-05	4.70553e-05	4.12306e-05	0.000121383	5.02904e-05	0.000372218	2.94905e-05	3.5819e-05	4.41417e-05	1.97927e-05
urocanase	URCN	0.0348409	0.0342469	0.03487	0.0345468	0.0433423	0.0426437	0.0439362	0.0413896	0.0459042	0.0461187	0.045617	0.0461341
Phosphocreatine transport to/from mitochondria via diffusion	PCREATtmdiffir	924.91	927.354	931.43	931.454	917.282	926.1	929.107	929.865	914.454	924.195	922.985	923.624
bicarbonate transport (Cl-/HCO3- exchange)	HCO3_CLt	326.791	112.723	308.085	279.099	208.991	223.552	338.453	99.7115	239.305	145.878	17.8069	154.005
fatty-acid--CoA ligase	FACOAL1812	-0.00011118	-8.87105e-05	-8.56009e-05	-8.98306e-05	-4.25487e-05	-0.000129342	-0.000166904	-0.000447567	-2.43648e-05	-2.28747e-05	-4.20131e-05	-1.45538e-05
fatty-acid--CoA ligase (hexadecenoate)	FACOAL161	-0.000130099	-9.17813e-05	-0.000110331	-0.000103439	-5.23048e-05	-0.000153915	-0.000190562	-0.000451155	-2.78552e-05	-2.58112e-05	-4.98283e-05	-1.62434e-05
24,25-Dihydroxyvitamin D3 transport from cytoplasm	24_COMMA_25DHVITD3t	6.18396e-05	5.45431e-05	4.12028e-05	4.24977e-05	2.39533e-05	6.43763e-05	7.26121e-05	0.000143183	1.40075e-05	1.50109e-05	2.56162e-05	9.0625e-06
dihydrofolate reductase	DHFR	0.00212286	0.0037917	0.00190602	0.00252875	0.00176752	0.00388285	0.00188475	0.0106026	0.000605839	0.000821111	0.00086302	0.000521726
Acetaldehyde exchange	EX_acald_LPAREN(e)RPAREN_	0.000751506	0.000579812	0.000576636	0.000852354	0.000511202	0.000976995	0.000968758	0.00389068	0.000133724	0.000194032	0.000276916	0.000106824
Aminoacetone transport (mitochondrial)	AACTtm	1.764	0.0986475	0.0985963	1.47701	1.93597	1.87017	1.75112	1.87911	0.0105254	0.446809	0.116037	0.00235303
L-threonine/L-glutamine Na-dependent exchange (Thr-L in)	THRGLNNaEx	277.896	280.171	240.914	303.476	301.103	302.679	286.287	294.975	272.457	275.864	323.817	239.188
Phosphoenolpyruvate carboxykinase (GTP)	PEPCK	0.00901288	0.00634968	0.00792292	0.0135689	0.00968951	0.0557648	0.0199497	0.0160812	0.0325057	0.0272093	0.000882152	0.0420911
glycine passive transport to mitochondria	GLYtm	1.85009	0.265886	0.197101	1.54816	1.87461	1.84615	1.76159	1.87733	0.20062	0.645314	0.221513	0.19362
Thiamine monophosphate transport in via anion antiport	THMMPt4	-0.000133702	-0.000122996	-0.000132638	-0.000145043	-0.000112974	-0.000163927	-0.000160674	-0.000189139	-5.60649e-05	-7.97138e-05	-8.02405e-05	-6.56395e-05
R group artificial flux	ARTFR41	0.00404002	0.00327405	0.00336743	0.513796	0.00139314	0.00483348	0.0062624	0.0135856	0.00464218	2.60798	2.4837	0.00121349
R total flux	RTOT6	0.0118616	0.85172	0.00983698	1.00778	0.729972	0.853039	0.898091	0.842974	50.1792	47.8208	23.9972	16.8935
glycerol transport via channel	GLYCt	0.00044927	0.000378164	0.000407758	0.000362994	0.000316266	0.000494898	0.000578879	0.000902704	0.000137319	0.000180155	0.000322957	0.000144563
3-methyl-2-oxobutanoate mitochondrial transport via proton symport	3MOBt2im	0.0254091	0.0214292	0.0245452	0.0246914	0.0155174	0.0260088	0.0302249	0.0436186	0.0423734	10.2933	0.0438286	0.0453482
beta-glucuronidase, lysosomal	GLCAASE8ly	1.00393	1.003	1.00311	1.00251	1.0015	1.00419	0.500211	1.01286	0.500076	0.000131679	0.000236189	9.63037e-05
dTDP transport via ATP antiport	DNDPt20m	4.34454e-05	0.000162169	3.48528e-05	7.4729e-05	0.000129054	0.000362789	7.71442e-05	0.000836476	3.54895e-05	3.3026e-05	5.43862e-05	2.87042e-05
fatty acyl-CoA desaturase (n-C18:1CoA -> n-C18:2CoA)	DESAT18_6	0.00584392	0.00145538	0.00168617	0.00179027	0.000560206	0.00203619	0.00220496	0.00719928	0.00114397	0.00291101	0.00327413	0.0006572
L-Methionine exchange	EX_met_DASH_L_LPAREN(e)RPAREN_	-0.0391007	-0.0348836	-0.0387077	-0.0353463	-0.0297502	-0.0274213	-0.0401862	-0.0314297	-0.028148	-0.0223878	-0.0279276	-0.0192044
R group transport into the mitochondria	RTOTAL3CRNCPT2	0.510536	0.216256	0.0398674	0.000655157	0.137561	0.080945	0.236428	0.185918	4.2992e-05	4.86508e-05	8.46751e-05	2.91755e-05
Apocarboxylase formation, mitochondrial	APOCFm	1.00924	0.00712816	1.00712	1.00597	0.00251952	0.372491	1.01246	1.03104	1.00024	0.000232662	0.000452279	0.000172349
sulfate transport via chloride countertransport (2:1)	SO4CLtex2	210.128	210.589	243.498	207.845	203.747	182.693	162.624	199.385	225.655	192.23	280.406	211.713
Methylamine oxidase	MAOX	0.0738386	0.00267526	0.0678522	0.00676235	0.000188392	0.000728562	0.0496521	0.0097055	0.000127069	0.00010767	0.000188282	8.59614e-05
deoxyguanylate kinase (dGMP:dATP) (mitochondrial)	DGK2m	5.05935e-05	0.000210405	4.81766e-05	0.000100022	0.000148191	0.000435162	8.0124e-05	0.00110079	3.7272e-05	4.23115e-05	7.56451e-05	3.23015e-05
CTP synthase (NH3)	CTPS1	2.02845	0.608204	0.681108	0.0738093	4.06552	0.446027	1.51918	0.870332	0.00190239	1.00226	0.00215611	0.000794927
L-dopachrome isomerase 1	DOPACHRMISO	5.32583e-05	0.000147049	3.81819e-05	9.87035e-05	9.3925e-05	0.00021695	7.63583e-05	0.000685636	0.000198947	8.91012e-05	0.000250363	0.000107083
3-hydroxyisobutyrate dehydrogenase, mitochondrial	HIBDm	0.0435203	0.0431967	0.043552	0.0432759	0.0471841	0.0467722	0.0473169	0.0461772	0.0478261	0.0482564	0.0477596	0.0481822
nucleoside-diphosphate kinase (ATP:dGDP), mitochondrial	NDPK5m	-342.29	-329.081	-326.475	-307.61	-300.306	-327.011	-339.351	-336.51	-317.3	-313.5	-319.164	-331.088
dCTP diffusion in nucleus	DCTPtn	0.0864121	2.352	0.0936187	2.19347	0.00128092	2.36575	0.553791	0.0572923	0.682773	0.000313287	0.00907005	0.00419541
sph1p transport	SPH1Pte	5.51716e-05	9.00175e-05	4.5666e-05	6.95161e-05	4.27743e-05	0.000129698	9.07641e-05	0.000454378	1.71118e-05	2.4229e-05	3.88647e-05	1.33383e-05
R group transport into the mitochondria	RTOTAL2CRNCPT2	0.196899	0.294763	0.118366	0.000752514	0.235614	0.300927	0.334583	0.186443	5.2267e-05	5.08551e-05	9.22359e-05	2.8746e-05
D-3-amino-isobutyrate transport	D_DASH_3AIBt	0.000113384	0.000299815	8.90724e-05	0.000162087	0.000265778	0.000611731	0.000174717	0.00122692	7.08768e-05	6.39175e-05	0.000110151	4.7178e-05
UDP-N-acetylglucosamine diphosphorylase	UAGDP	2.01044	2.00802	2.00834	2.00723	2.00481	2.01093	1.00279	2.02992	1.00051	0.00057441	0.00111399	0.000405476
Guanine transport	GUAt	-2.09355e-05	-0.000219449	-1.6787e-05	-0.000152491	-0.0002757	-0.00184911	-6.11485e-05	-0.00363926	-5.90356e-05	-3.15872e-05	-0.000101463	-3.41644e-05
transport into the mitochondria from cytosol (carnitine)	PCRNtm	0.000331006	0.000264298	0.000244676	0.000299192	0.000168707	0.00039553	0.000411749	0.000984648	9.17245e-05	9.24398e-05	0.000169765	5.81695e-05
succinate transport via sodium symport	SUCCt4_3	-0.00733516	-0.441623	-0.0738461	-0.0182963	-0.254682	-0.971716	-0.00694246	-0.0106993	-0.0557068	-0.00656523	-0.0135386	-0.0116752
dUTP transport via dUDP antiport	DNDPt38m	71.5859	76.2425	67.9656	69.2247	67.1414	73.522	78.6184	59.9875	72.2432	81.0448	64.0939	88.9075
ketohexokinase	KHK	1.17679	1.6814	1.58106	1.44076	1.91874	2.08964	1.53214	1.87077	3.19085	3.64903	3.64218	4.02402
NADH transporter, endoplasmic reticulum	NADHtru	255.448	272.032	1.03861	226.27	1.05884	261.611	1.2	1.1828	252.447	218.462	291.97	275.771
alcohol dehydrogenase (D-1,2-propanediol)	ALCD21_D	547.127	627.211	575.874	586.752	553.826	578.242	593.808	594.709	615.434	608.156	556.336	624.412
Beta oxidation of long chain fatty acid	FAOXC180x	0.00307769	0.00294282	0.00230625	0.000525333	0.000466854	0.00628743	0.00402102	0.00577833	0.00315795	0.000241284	0.00850046	0.00143472
sulfate transport via sodium symport	SO4t4_3	-126.617	-765.467	-365.925	-638.481	-652.664	-535.727	-366.231	-840.755	-628.517	-286.482	-722.163	-628.677
phosphoethanolamine cytidyltransferase	PETHCT	0.0212936	0.00636672	0.35146	0.00616377	0.555383	0.480809	1.39613	0.0324021	0.00327228	0.0032021	0.00499128	0.00032929
Ceramide kinase	CERK	4.14566e-05	4.41218e-05	3.37246e-05	4.8763e-05	2.24571e-05	6.23362e-05	5.77612e-05	0.000251552	1.13441e-05	1.15004e-05	2.05246e-05	6.76466e-06
6-glutamyl-10FTHF transport, mitochondrial	10FTHF6GLUtm	0.00359944	0.0027874	0.00265323	0.00255232	0.00151786	0.00453851	0.00519463	0.0132213	0.000121665	0.000105581	0.000189746	8.47955e-05
phosphatidylinositol phospholipase C, nucleus	PIPLCn	0.17821	0.00477313	0.391681	0.00394851	0.993271	0.00657365	0.658247	0.00700442	0.680169	0.000152559	0.000391818	0.000159477
1,3-Diaminopropane:oxygen oxidoreductase (deaminating)	13DAMPPOX	1.00136	1.00728	1.00147	1.00167	1.00049	1.00192	1.10522	1.00542	0.000104526	0.000126605	0.000188065	7.781e-05
picolinic acid decarboxylase	PCLAD	0.0492808	0.0485197	0.0493158	0.0489804	0.0489777	0.0479008	0.0493896	0.0459004	0.0490428	0.0493531	0.0483213	0.0493778
purine-nucleoside phosphorylase (Deoxyadenosine)	PUNP2	0.251311	-0.0121819	0.0439379	0.0583787	0.006171	0.0920803	0.0810326	0.0664005	-4.85796e-05	-0.000127893	0.000792054	0.000315792
L-lysine oxidase, peroxisomal	LYSOXp	0.00447177	0.00438329	0.00352993	0.0021085	0.00194342	0.00881679	0.00594728	0.0140051	0.00858727	0.000754362	0.0216176	0.00347767
choline dehydrogenase (FAD acceptor), mitochondrial	CHOLD2m	0.340738	0.0824117	0.342389	0.219957	0.30168	0.319791	0.339238	0.31062	0.00339383	0.00453457	0.0049732	0.00337272
superoxide anion transport via diffusion (mitochondria)	O2Stm	-0.523265	-0.768789	-0.839822	-0.744958	-0.972193	-0.784811	-0.656321	-0.613926	-0.00507762	-0.416734	-0.708156	-0.00144958
R group to palmitate conversion	ARTPLM3	-0.52492	-0.230627	-0.0542437	-0.0150227	-0.143133	-0.0865502	-0.242043	-0.191638	-0.00337757	-0.00338309	-0.00342446	-0.00336085
aldose reductase (methylglyoxal)	ALR2	270.067	317.451	194.466	307.721	295.052	376.308	351.487	332.619	294.651	326.606	310.645	345.078
transport into the mitochondria (carnitine)	TTDCRNt	0.000832805	0.000654898	0.0203326	0.000592671	0.667048	0.0609492	0.0601661	0.00331936	4.55692e-05	4.91579e-05	8.75851e-05	3.05681e-05
cholesterol ester exchange	EX_xolest_hs_LPAREN(e)RPAREN_	4.3279e-05	3.17866e-05	3.11424e-05	3.14628e-05	1.85184e-05	4.95478e-05	5.33254e-05	0.000114661	8.56343e-06	8.82057e-06	1.75885e-05	5.66552e-06
Vitamin D3 formation	VD3	0.00019744	0.000136385	0.000125737	0.000127156	7.13323e-05	0.000196807	0.000224511	0.000458957	3.88023e-05	4.35746e-05	7.6947e-05	2.46586e-05
citrate transport via sodium symport	CITt4_4	-0.0303577	-0.0293787	-0.0296757	-0.0143785	-0.0260045	-0.0247372	-0.0241679	-0.0172783	-0.0449571	-0.0310073	-0.0305641	-0.0267367
uridine kinase (ATP:Uridine)	URIK1	0.277121	0.267007	0.49309	0.0967093	3.17148	0.11873	0.665358	0.113265	0.000849229	0.000959362	0.00112835	0.00039832
thiamin pyrophosphatase	TDP	0.00149154	0.00127926	0.00150288	0.00147235	0.00140921	0.0014939	0.00166135	0.00213357	0.000350274	0.000310118	0.000525394	0.00023406
L-arabinitol 4-dehydrogenase	ABTD	-0.000584283	-0.00038918	-0.000512288	-0.000375614	-0.000210947	-0.000595863	-0.000718001	-0.0019418	-9.53414e-05	-0.000128698	-0.000192417	-8.1122e-05
fatty acid transport via diffusion	ARACHt	435.783	504.913	492.791	424.79	577.994	570.806	491.078	515.483	529.742	604.299	535.357	501.815
pyrroline-5-carboxylate reductase (m)	P5CRm	0.0254146	0.0241629	0.0241814	0.0259485	271.444	0.0256834	301.024	0.0313238	0.043382	32.4185	8.43065	0.0455118
dolichol phosphate flippase (liver)	DOLP_Lter	0.00438876	0.00262998	0.00361794	0.00318296	0.00284096	0.00332579	0.00512425	0.00529807	0.000290534	0.000245408	0.000438146	0.000164359
3-Methylimidazole acetaldehyde:NAD+ oxidoreductase	MACOXO	6.09995e-05	0.000180672	5.03391e-05	0.000154141	0.000292226	0.000589023	9.97613e-05	0.00141192	8.85044e-05	8.0851e-05	0.000149398	7.25308e-05
Biotin transport, nuclear	BTNtn	-0.482633	-0.00640065	-0.446193	-0.513677	-0.00266977	-0.00985342	-0.48476	-0.466538	-0.469941	-0.000242954	-0.000395367	-0.000159941
Methylglyoxal exchange	EX_mthgxl_LPAREN(e)RPAREN_	0.00112188	0.000788661	0.000828735	0.000698614	0.000370412	0.00106907	0.00131186	0.00329153	0.000475917	0.000452102	0.00079601	0.000314228
Dopamine reversible transport in via sodium symport (1:2)	DOPAt4_LPAREN_2_RPAREN_r	-0.0368156	-0.0448057	-0.0346601	-0.0341712	-0.0348419	-0.0373681	-0.0363904	-0.0276549	-0.0440763	-0.0458972	-0.0403479	-0.0488608
dCDP transport via ADP antiport	DNDPt30m	4.29096e-05	0.000153961	3.17426e-05	8.18443e-05	0.000132973	0.000379564	7.19717e-05	0.000984835	3.39216e-05	3.32418e-05	7.07942e-05	2.87444e-05
L-serine/L-glutamine Na-dependent exchange (Ser-L in)	SERGLNNaEx	240.432	256.097	198.08	264.535	270.341	249.95	243.494	224.185	205.41	259.154	238.974	286.721
beta-Aminopropion aldehyde:NAD+ oxidoreductase	BAMPPALDOX	1.00136	1.00728	1.00147	1.00167	1.00049	1.00192	1.10522	1.00542	0.000104526	0.000126605	0.000188065	7.781e-05
cytidylate kinase (dCMP,UTP)	CYTK14	51.6761	138.367	123.235	87.3202	17.3297	-101.342	77.2108	-32.8767	122.259	-79.809	129.861	86.1262
galactose-1-phosphate uridylyltransferase	GALT	-506.143	-295.069	-310.447	-110.261	-226.348	89.2614	-266.109	-29.1899	-476.051	-308.056	-511.651	-295.709
phosphatidate scramblase	PA_HSter	-0.327007	-0.365929	-0.00775243	-0.467559	-0.00711655	-0.0244211	-0.368266	-0.0439696	-0.000203785	-0.000189083	-0.000711493	-0.117854
Phosphoenolpyruvate carboxykinase (GTP)	PEPCKm	1.01435	1.01112	1.01143	1.00969	1.00511	1.01466	1.02034	1.04885	1.00438	1.07968	1.00086	1.00114
Acetoacetate decarboxylation (irreversible), mitochondrial	ADCim	0.0111339	0.011951	0.0118137	0.00845724	0.00454542	0.0116589	0.0118967	0.0248329	13.1404	2.13211	6.71635	14.9529
dTDP transport via dCDP antiport	DNDPt25m	550.152	489.131	550.494	490.215	504.379	576.866	505.039	502.3	553.114	532.267	516.13	512.421
dCTP transport via ADP antiport	DNDPt55m	3.47065e-05	0.000132611	3.08944e-05	7.90294e-05	0.000101281	0.000336758	6.49226e-05	0.000864359	2.93389e-05	2.8937e-05	6.85637e-05	2.29173e-05
hydroxyacylglutathione hydrolase	GLYOX	0.356195	0.00647605	0.00675169	0.0168143	0.0033999	0.0110877	0.0755101	0.034401	3.22309	0.166792	1.68334	2.88763
retinal dehydrogenase	RADH	-334.48	-169.042	-434.445	-206.59	-175.788	-192.772	-209.043	-242.188	-124.242	-165.619	-293.849	-238.297
biocytin transport, nuclear	BIOCYTtn	0.482633	0.00640065	0.446193	0.513677	0.00266977	0.00985342	0.48476	0.466538	0.469941	0.000242954	0.000395367	0.000159941
deoxyuridine kinase (ATP:Deoxyuridine), mitochondrial	DURIK1m	0.0041908	0.00387561	0.00435259	0.00436306	0.00353847	0.00614313	0.00524573	0.00961838	0.00041391	0.000419386	0.000769433	0.000286748
Uncoupling protein	Htm	1.07252	1.05463	1.05896	1.04991	1.02809	1.08372	1.10281	1.2429	9.18374	177.103	623.411	9.65838
2-hydroxybutyrate cotransport with proton	2HBt2	-0.0625295	-0.0278099	-0.0621998	-0.0429067	-0.00160852	-0.00746712	-0.0690555	-0.0211398	-0.00540294	-0.00928411	-0.0124905	-0.00201463
Pyruvate exchange	EX_pyr_LPAREN(e)RPAREN_	0.00122742	0.000893607	0.000974954	0.000989499	0.000488322	0.00166269	0.00183768	0.00477256	0.000596053	0.000430711	0.000854425	0.000369664
folylpolyglutamate synthetase (10fthf)	FPGS7	1.00684	1.00493	1.0057	1.00437	1.00271	1.00755	1.0099	0.0207658	0.00017953	0.000157132	0.000272698	0.000125867
NAD(P) transhydrogenase	THD1m	174.289	-38.6807	70.9659	-162.576	280.093	18.9671	-11.2558	54.8483	146.474	-55.6683	-104.508	119.691
dTTP transport via dADP antiport	DNDPt49m	70.8849	75.7786	68.2824	60.5913	83.8905	77.2253	46.4418	66.5173	87.78	91.4671	78.6163	74.1617
UMP kinase (dATP)	UMPK5	-278.852	-201.695	-17.6711	-209.83	-132.692	-241.497	-74.7966	-41.6565	-156.765	-135.562	-25.5785	5.59274
deoyguanosine transport in mitochondria	DGSNtm	5.05935e-05	0.000210405	4.81766e-05	0.000100022	0.000148191	0.000435162	8.0124e-05	0.00110079	3.7272e-05	4.23115e-05	7.56451e-05	3.23015e-05
dolichol diffusion, human (liver)	DOLICHOL_Lter	0.00126697	0.000928475	0.00113577	0.00113275	0.00108234	0.00131389	0.00130877	0.00162111	0.000197188	0.000162271	0.000280001	0.000110681
iron (II) transport	FE2tm	6.4054e-05	0.000175686	5.61182e-05	9.41105e-05	8.24612e-05	0.000242767	0.000100581	0.000744436	5.89809e-05	7.1638e-05	8.82835e-05	3.95854e-05
Dopaquinone isomerase 1	DOPAQNISO1	0.000106517	0.000294097	7.63639e-05	0.000197407	0.00018785	0.000433901	0.000152717	0.00137127	0.000397893	0.000178202	0.000500727	0.000214167
metanephrine secretion via secretory vesicle (ATP driven)	MEPIVESSte	5.54691e-05	6.5122e-05	5.32074e-05	9.74507e-05	6.93928e-05	0.00018572	8.07906e-05	0.00057605	2.43655e-05	2.10711e-05	3.43684e-05	1.83443e-05
Diacylglycerol phosphate kinase (homo sapiens)	DAGK_hs	3.30911	3.95871	3.88063	3.96411	3.00088	3.47833	3.99742	4.00434	-4.07299	0.360687	-3.14318	-1.05391
nicotinamide-nucleotide adenylyltransferase	NMNATr	-8.15409	2.66819	-11.4183	2.7896	-11.2417	1.7131	1.48154	1.86606	-1.07337	-0.0386636	-0.0425136	-0.0419936
fatty acid electroneutral transport	FATP7t	526.882	486.825	524.904	465.12	594.967	534.718	523.966	542.322	604.615	607.553	524.267	540.771
aldehyde dehydrogenase (acetaldehyde, NADP)	ALDD2y	1.00275	0.984967	1.0012	1.04144	1.02188	1.00253	0.963112	1.04033	0.000155047	0.745326	0.000302357	0.000134553
L-serine/L-threonine Na-dependent exchange (Ser-L in)	SERTHRNaEx	294.726	307.414	276.788	280.558	326.42	359.755	321.759	292.517	261.556	308.99	296.045	254.535
L-glutamine/L-asparagine Na-dependent exchange (Asn-L in)	ASNGLNNaEx	270.93	268.672	282.736	289.984	264.512	292.307	313.809	302.57	239.415	290.043	281.718	262.641
thiamine diphosphokinase	TMDPK	0.00180324	0.00152988	0.00186023	0.00182729	0.00177488	0.00197628	0.00212149	0.00295419	0.000419097	0.000384156	0.000645652	0.000292758
4-methyl-2-oxopentanoate mitochondrial transport via proton symport	4MOPt2im	0.0308541	0.0197413	0.0290189	0.0264767	0.0193446	0.0320472	0.0358235	0.0473338	0.0476331	7.79875	0.0601501	0.03954
L-lysine transport in via sodium symport	LYSt4	120.775	169.037	135.773	158.112	145.474	101.093	176.438	204.572	78.5696	107.111	152.682	112.786
L-histidine transport via diffusion (extracellular to cytosol)	HIStiDF	0.0563046	0.0569055	0.0519686	0.0513741	0.0588583	0.0585651	0.0557677	0.0499424	0.0454558	0.0536004	0.0497495	0.0578086
dephospho-CoA kinase	DPCOAK	2.08504e-05	5.87701e-05	1.65195e-05	5.29319e-05	6.82268e-05	8.93308e-05	2.92188e-05	7.15632e-05	1.68541e-05	1.97918e-05	3.13623e-05	1.72628e-05
glutaryl-CoA dehydrogenase (mitochondria)	GLUTCOADHm	0.0943625	0.0933095	0.0943945	0.0939358	0.09676	0.0952901	0.0973696	0.0927817	0.095666	0.0979704	0.0917353	0.0976794
biotinidase (biotin), nuclear	BTND1n	0.482633	0.00640065	0.446193	0.513677	0.00266977	0.00985342	0.48476	0.466538	0.469941	0.000242954	0.000395367	0.000159941
b-ketoacyl synthetase (palmitate, n-C16:0)	KAS8	1.00399	1.00292	1.00363	0.963823	1.00159	1.0026	1.00462	1.00244	0.000206242	0.000204873	0.000368752	0.000166538
GMP nuclear transport	GMPtn	-0.00113027	-0.000784463	-0.0008877	-0.00586724	-0.000843336	-0.00110062	-0.00118	-0.0140595	-0.000237999	-0.000218156	-0.000489584	-0.000209012
Methylglyoxal transport (cytosol to extracellular)	MTHGXLt	0.00112188	0.000788661	0.000828735	0.000698614	0.000370412	0.00106907	0.00131186	0.00329153	0.000475917	0.000452102	0.00079601	0.000314228
ATP Creatine kinase	CK	924.91	927.354	931.43	931.454	917.282	926.1	929.107	929.865	914.454	924.195	922.985	923.624
Taurine exchange	EX_taur_LPAREN(e)RPAREN_	0.000252323	0.00166088	0.000244653	0.000821727	0.00113471	0.0023933	0.000472882	0.00468186	0.00466216	0.000548676	0.0145834	0.00143499
Uracil exchange	EX_ura_LPAREN(e)RPAREN_	4.83361e-05	0.000511369	4.72033e-05	0.000157474	0.00047656	0.00135209	9.46009e-05	0.00347868	0.00011091	7.0598e-05	0.000153923	6.96679e-05
CO2 transporter via diffusion	CO2t	-37.1171	-29.9834	-33.8888	-36.8363	-42.4261	-34.1979	-38.8016	-34.3525	-47.7712	-49.7865	-52.4472	-48.0104
dADP transport via dGDP antiport	DNDPt11m	428.851	481.478	511.388	478.739	490.774	519.808	494.358	503.398	463.602	483.135	512.702	508.316
sphingosine intracellular transport	SPHINGStr	-1.0187	-1.01354	-1.01417	-1.01212	-1.00681	-1.02059	-1.02541	-1.06062	-1.00047	-0.941607	-1.00088	-0.980721
cytidylate kinase (CMP,dATP)	CYTK8	-203.153	-165.083	-11.7522	-112.174	-154.425	34.6841	-50.4988	-24.5893	-46.015	-14.9759	25.7502	-46.067
dGDP transport via dTDP antiport	DNDPt34m	508.549	532.768	508.043	521.528	470.842	518.617	498.111	449.965	538.234	466.448	551.414	493.749
UMP kinase (dGTP),nuclear	UMPK7n	-103.501	-0.644183	-20.6089	115.116	-118.493	18.1424	90.7573	68.8621	-170.353	-115.78	-34.4153	8.89195
C-4 methyl sterol oxidase	C4STMO2r	0.00355181	0.00380919	0.00433457	0.00401964	0.00149197	0.0017143	0.00186132	0.00259651	0.000897849	0.000923663	0.00102673	0.000935991
Adenosine deaminase, extracellular	ADAe	1.03736	0.0515255	1.03274	1.00431	1.00253	0.0225553	1.00686	0.0642356	0.000230927	0.000324864	0.000519333	0.000237745
cytidine facilated transport in mitochondria	CYTDtm	0.00906559	0.00193233	0.00402193	0.0061206	0.00246492	0.0309493	0.0539584	0.030361	4.89504e-05	4.21081e-05	8.59376e-05	3.59481e-05
lipase	LPS2	0.700386	0.0640683	0.364545	0.0548822	0.950903	0.0692374	0.161254	0.0620944	5.15481	0.0413029	4.00516	0.0697119
methylmalonyl-CoA mutase	MMMm	0.0916448	0.0907855	0.0916489	0.0909993	0.0960149	0.0952449	0.0965316	0.0941419	0.0964706	0.0974429	0.0964845	0.0972887
xenobiotic transport	WHHDCAte	-0.000125158	-0.000106443	-0.000105979	-7.96976e-05	-4.65928e-05	-0.000135803	-0.000150602	-0.00039852	-2.31408e-05	-2.31026e-05	-4.34521e-05	-1.54092e-05
phosphatidylinositol 4,5-bisphosphate 3-kinase, nuclear	PI45P3Kn	0.010751	0.0148802	0.00994848	0.0128577	0.00222722	0.0221504	0.0100554	0.0190197	0.000506764	0.000570238	0.00194283	0.000813354
urea, water cotransport	UREAt5	-0.0183432	-0.0670044	-0.017843	-0.0221012	-4.68103	-0.03272	-0.0235112	-0.0312175	-0.0263874	-0.0196621	-0.028861	-0.0325635
dUDP transport via dADP antiport	DNDPt16m	479.219	500.961	516.571	485.35	479.427	451.895	489.666	506.092	490.452	476.318	506.368	515.743
L-Tyrosine exchange	EX_tyr_DASH_L_LPAREN(e)RPAREN_	-0.0499486	-0.0497623	-0.0499447	-0.0498504	-0.0498503	-0.0496653	-0.0499125	-0.0492194	-0.0496493	-0.049869	-0.0496662	-0.0498384
FAD diphosphatase	FADDP	0.00140731	0.000962146	0.00128526	0.00667803	1.00338	0.00146131	0.0014292	0.03148	0.0202065	0.000234014	0.000423198	0.00015528
S-Formylglutathione hydralase	SFGTH	-1.00197	-1.00103	-1.00106	-1.00136	-1.0011	-1.00357	-1.00417	-1.01032	-1.00482	-1.06395	-1.1936	-1.00108
Seratonin reversible transport in via sodium symport/potassium antiport (1:2)	SRTNt6_LPAREN_2_RPAREN_r	-0.0172542	-0.0121757	-0.0463741	-0.00324628	-0.0371808	-0.0345101	-0.0592555	0.00271606	-0.05513	-0.0409506	-0.0257553	-0.0261815
L-threonine/glycine reversible exchange	THRGLNexR	-204.934	-83.4983	-0.013198	-0.0126685	-57.2574	-87.9682	-90.0678	-136.568	-0.00502091	-159.171	-45.2	46.0807
imidazolonepropionase	IZPN	0.0348409	0.0342469	0.03487	0.0345468	0.0433423	0.0426437	0.0439362	0.0413896	0.0459042	0.0461187	0.045617	0.0461341
elaidic acid exchange	EX_elaid_LPAREN(e)RPAREN_	0.000112161	8.94094e-05	9.40377e-05	8.15979e-05	4.68181e-05	0.00013105	0.000159925	0.000428036	2.12511e-05	2.20355e-05	4.14241e-05	1.45805e-05
deoxyadenosine kinase	DADNK	0.0194769	0.906162	0.0119105	0.951581	0.00705926	0.924887	0.0258067	0.982359	0.000556526	0.764657	0.999054	0.783856
3,5-bisphosphate nucleotidase (paps)	BPNT2	0.0203338	0.014823	0.0175191	0.0112949	1.00677	0.0200136	1.02809	0.0586929	0.978971	0.979434	0.998275	0.000330934
Succinate--CoA ligase (GDP-forming)	SUCOAS1m	-201.751	37.296	47.4712	179.883	-64.7532	-52.2357	418.623	213.159	-360.521	-80.5722	-75.5743	-32.3434
Very-long-chain-fatty-acid-CoA ligase	VLCSp	0.000169282	0.000122	0.00011935	0.000145066	8.37446e-05	0.000178431	0.000198255	0.000444416	4.5706e-05	4.48842e-05	8.30472e-05	2.84713e-05
fatty acid transport via diffusion	HDCEAtr	-0.000130099	-9.17813e-05	-0.000110331	-0.000103439	-5.23048e-05	-0.000153915	-0.000190562	-0.000451155	-2.78552e-05	-2.58112e-05	-4.98283e-05	-1.62434e-05
5-glutamyl-DHF transport, lysosomal	5DHFtl	0.00418242	0.00297037	0.00347338	0.00269862	0.001564	0.00454852	0.00616558	0.013624	0.000106341	0.000102942	0.000212581	7.64539e-05
dCMP deaminase	DCMPDA	1.74597	-2.0715	-1.28743	-2.19213	1.00054	-2.41168	-1.20648	0.215772	-1.00352	1.00017	-0.431261	-0.350995
5-Methyltetrahydrofolate exchange	EX_5mthf_LPAREN(e)RPAREN_	4.34512e-11	1.75741e-11	3.18762e-11	1.93859e-11	1.03743e-11	2.27578e-11	2.50253e-11	2.26871e-11	2.06326e-11	2.42971e-11	2.1705e-11	2.03252e-11
H2O transport, lysosomal	H2Otly	40.2578	40.1959	40.2174	40.1819	40.1028	40.3099	39.4601	4.89915	1.99816	-0.0442658	-0.0428703	0.00387764
protoporphyrinogen IX mitochondrial transport	PPPG9tm	6.4054e-05	0.000175686	5.61182e-05	9.41105e-05	8.24612e-05	0.000242767	0.000100581	0.000744436	5.89809e-05	7.16379e-05	8.82835e-05	3.95854e-05
Glycine secretion via secretory vesicle (ATP driven)	GLYVESSEC	0.00118108	0.00173392	0.00157736	0.00331643	0.00666763	0.00241763	0.0250378	0.00372371	0.000268428	0.000339595	0.000652348	0.000274632
Heme transport to cytosol	PHEMEtm	6.4054e-05	0.000175686	5.61182e-05	9.41105e-05	8.24612e-05	0.000242767	0.000100581	0.000744436	5.89809e-05	7.16379e-05	8.82835e-05	3.95854e-05
testicular 17-beta-hydroxysteroid dehydrogenase	HSD17B7r	750.964	736.618	0.0621823	751.484	0.0648746	750.516	0.0631551	0.0605713	755.112	735.805	788.348	762.386
phosphoserine phosphatase (L-serine)	PSP_L	3.25279	3.69892	3.24615	2.82586	2.2551	2.16314	3.61321	4.24772	2.7358	1.00024	1.42792	1.61959
7-alpha,24(S)-Dihydroxycholesterol exchange	EX_xoltri24_LPAREN(e)RPAREN_	7.17158e-05	4.69848e-05	4.77519e-05	4.55168e-05	2.55995e-05	6.19287e-05	8.59761e-05	0.000222707	1.46386e-05	1.41007e-05	2.79292e-05	9.24841e-06
pyrroline-5-carboxylate reductase	P5CR	0.030297	0.0294281	0.0250302	0.0273198	0.0249581	0.0289618	0.0287114	0.0295418	0.0262191	0.026379	0.0296299	0.0253214
bile acid Coenzyme A: amino acid N-acyltransferase	BAAT5x	7.09494e-05	5.229e-05	5.10166e-05	6.53903e-05	3.01527e-05	8.47554e-05	8.47639e-05	0.000159829	1.57301e-05	1.6683e-05	2.84781e-05	1.03891e-05
phosphatidylinositol-3,4,5-trisphosphate 3-phosphatase, nuclear	PI345P3Pn	0.0103854	0.0280204	0.00856357	0.0229289	0.00224391	0.037784	0.0125911	0.0159399	0.000478238	0.000521091	0.00182136	0.00076642
Hydroxymethylglutaryl-CoA reversible peroxisomal transport	HMGCOAtx	3.15644	0.633227	0.054019	0.0535559	1.24927	0.0271672	0.0371867	0.0627864	0.0478407	1.04744	0.0458612	0.0480688
hyaluronan synthase	HAS2	1.00397	1.00306	1.00313	1.00256	1.00153	1.00431	0.500257	1.01325	0.50009	0.000148272	0.000272204	0.00011025
17-beta-hydroxysteroid dehydrogenase (type 7)	HSD17B9r	0.00333186	0.00285494	0.00303152	0.00224677	0.00165413	0.00435419	0.00574955	0.00983153	0.0057477	0.0489118	0.0669777	0.00151066
N-acetyl-L-aspartate transport (mitochondria to cytosol)	NACASPtm	0.00534273	0.00311683	0.00850533	0.00259425	0.00395661	0.00460457	0.0133549	0.00773739	0.000420932	0.000527465	0.000907689	0.000367206
24 trihydroxy cholesterol transport	XOLTRI24te	7.17158e-05	4.69848e-05	4.77519e-05	4.55168e-05	2.55995e-05	6.19287e-05	8.59761e-05	0.000222707	1.46386e-05	1.41007e-05	2.79292e-05	9.24841e-06
glutamate-5-semialdehyde dehydrogenase (m)	G5SDym	1.93272	1.0136	1.01409	1.01226	1.00698	1.02085	2.03949	1.06258	1.00047	1.00045	1.85208	1.00033
glutaminase (mitochondrial)	GLUNm	3.03884	3.34126	2.98646	2.5278	2.76503	2.65178	3.94015	4.248	0.00403292	0.075143	0.000494113	0.776578
H transporter, peroxisome	Htx	0.111745	0.196133	0.145588	0.207089	0.0202744	0.213585	0.0561332	0.0926408	0.0329225	0.0833982	0.329221	0.0528921
6-glutamyl-DHF transport, lysosomal	6DHFtl	0.00408501	0.00333582	0.00364547	0.00316227	0.00166871	0.00532978	0.0065913	0.0151501	0.000118515	0.000135737	0.000249452	9.52096e-05
glucose 6-phosphate dehydrogenase	G6PDH2r	5.13154	4.06997	4.15981	4.38066	4.16674	4.1495	5.2503	4.27109	1.56719	1.00072	1.99084	1.98805
hydroxypyruvate decarboxylase	HPYRDC	0.00386388	0.00134092	0.0015672	0.00298193	0.00204217	0.00395025	0.00677415	0.0140589	0.000650863	0.000449716	0.000796886	0.000399332
sulfate transport via oxalate countertransport (2:1)	SO4OXAtex2	109.717	109.363	95.1576	121.196	133.123	134.781	112.928	132.307	112.952	115.036	0.52233	129.345
Fumarate:sulfate antiport, mitochondrial	FUMSO4tm	126.626	533.583	391.656	425.829	488.959	559.89	184.942	150.003	389.478	524.518	208.644	122.71
H2O exchange	EX_h2o_LPAREN(e)RPAREN_	13.391	0.0298304	11.0622	10.8163	11.8859	0.137975	12.0423	0.532795	0.0472347	0.0543095	0.0542144	0.0570458
NMN transport, nuclear trhough pore	NMNtn	10.5753	0.0434299	11.4256	0.0447764	13.0049	0.0428053	0.0470541	0.0482597	1.07363	0.0389111	0.0430467	0.0421797
D-Alanine exchange	EX_ala_DASH_D_LPAREN(e)RPAREN_	8.71348e-05	0.000616396	0.000105633	0.000244589	0.000459678	0.00113452	0.000174485	0.00275661	0.00220794	0.000238296	0.0457167	0.0005519
aldo-keto reductase family 1, member D1 (delta 4-3-ketosteroid-5-beta-reductase)	AKR1D2	0.000169282	0.000122	0.00011935	0.000145066	8.37446e-05	0.000178431	0.000198255	0.000444416	4.5706e-05	4.48842e-05	8.30472e-05	2.84713e-05
cytidylate kinase (dCMP,dCTP)	CYTK12	-39.6585	-124.485	-268.437	-145.986	-95.0206	-84.0686	-200.063	-172.69	-244.523	-109.329	-106.692	-137.336
sulfate transport via bicarbonate countertransport	SO4HCOtex	192.806	267.368	193.538	211.538	224.287	246.774	207.143	239.649	225.79	246.424	319.719	247.423
cytidylate kinase (CMP,dGTP),nuclear	CYTK10n	-70.9478	51.6449	23.0143	66.8552	-106.113	-150.741	68.8877	122.757	12.7695	-46.4344	-37.681	141.673
glutathione oxidoreductase	GTHO	1.10714	1.06064	1.10071	1.06135	1.05335	1.06311	1.1029	1.08738	1.05473	3.26602	3.47812	1.0514
formaldehyde transport via diffusion (lysosomall)	FALDtly	0.00506332	0.00425052	0.00421965	0.00397946	0.00211673	0.00499136	0.00564417	0.00793709	0.00502676	0.0262231	0.0286435	0.00108091
asparagine synthase (glutamine-hydrolysing)	ASNS1	0.00158994	0.00126777	0.00145695	0.00207124	0.00134351	0.00243671	0.00184338	0.00380866	0.000157119	0.000238888	0.000221016	0.00018928
Adenosine deaminase	ADA	0.0358494	0.0693751	0.0215728	0.00138036	0.00113588	0.00177708	0.00832346	0.00238312	0.000255309	0.000240048	0.000369988	0.000178836
carnitine O-acetyltransferase, reverse direction, peroxisomal	CSNATp	3.11001	0.587793	0.00785732	0.00565719	1.23084	0.0117317	0.0194722	0.046084	0.0445655	1.03649	0.0546923	0.0400224
L-alanine/L-serine Na-dependent exchange (Ser-L in)	SERALANaEx	208.014	213.212	182.209	195.646	236.318	273.397	243.237	271.968	232.076	246.069	248.633	235.235
aldo-keto reductase family 1, member C4 (chlordecone reductase; 3-alpha hydroxysteroid dehydrogenase, type I; dihydrodiol dehydrogenase 4)	AKR1C42	0.000169282	0.000122	0.00011935	0.000145066	8.37446e-05	0.000178431	0.000198255	0.000444416	4.5706e-05	4.48842e-05	8.30472e-05	2.84713e-05
3,4-Dihydroxyphenylacetaldehyde:NAD+ oxidoreductase	34DHPLACOX	372.151	382.208	273.984	368.941	342.575	347.77	349.576	329.693	377.359	355.643	389.533	403.855
Tyrosinase	TYRASE	0.000106517	0.000294097	7.63639e-05	0.000197407	0.00018785	0.000433901	0.000152717	0.00137127	0.000397893	0.000178202	0.000500727	0.000214167
fatty acid intracellular transport	CLPNDCOAtx	0.00139887	0.0010428	0.000904973	0.000985673	0.00051198	0.00100467	0.00126163	0.00452268	0.000390644	0.000500808	0.000822554	0.000206167
retinal dehydrogenase (NADPH)	RADH2	412.792	380.428	527.933	401.519	420.684	357.249	346.079	428.867	273.471	374.952	301.384	374.481
dCTP transport via dCDP antiport	DNDPt51m	62.2271	65.5151	76.2854	64.0592	60.5756	69.1123	66.9782	69.7072	60.5357	69.5981	67.6108	86.6269
coenzyme A transport, peroxisomal	COAtp	-3.16537	-0.639792	-0.0614118	-0.0595337	-1.25256	-0.0370117	-0.0494134	-0.0923779	-0.0480704	-1.04769	-0.0462566	-0.04824
carboxylic acid dissociation	H2CO3Dm	122.298	-64.29	109.696	92.695	98.8199	82.5306	83.7566	0.704899	34.9646	72.7255	124.695	93.2458
bicarbonate transport (Na/HCO3 1:3 cotransport)	3HCO3_NAt	0.0144255	271.201	0.00861351	0.0146588	369.276	307.729	257.257	393.773	388.585	321.023	245.301	287.291
lipid, flip-flop intracellular transport	FRDPtr	0.017423	0.0168611	0.016857	0.0169405	0.00681538	0.00809106	0.00828456	0.0111573	0.00403186	0.00405028	0.00444007	0.00387431
carnitine fatty-acyl transferase	RTOTAL3CRNCPT1	0.510536	0.216256	0.0398674	0.000655157	0.137561	0.080945	0.236428	0.185918	4.2992e-05	4.86508e-05	8.46751e-05	2.91755e-05
Glutathione:cystine oxidoreductase	CYSGLTH	0.0498821	0.0495091	0.0498998	0.0497369	0.0497366	0.0488342	0.0498229	0.0482021	0.0488245	0.0498735	0.0447027	0.0496056
methenyltetrahydrofolate cyclohydrolase	MTHFC	1.91619	1.99232	1.674	2.01548	1.00397	1.01315	0.693744	1.02223	2.81588	1.0678	1.41738	1.70466
L-alanine/L-glutamine Na-dependent exchange (Ala-L in)	ALAGLNNaEx	317.565	336.671	341.079	365.798	365.54	302.655	399.28	346.01	378.048	351.526	322.9	301.514
B-alanine secretion via secretory vesicle (ATP driven)	BALAVECSEC	3.57168e-05	0.000209712	2.6947e-05	7.8898e-05	0.000136554	0.000425045	4.86741e-05	0.000910818	0.00021684	7.32815e-05	0.000196585	9.10477e-05
carnitine octadecenoyl transferase	C181CPT2	0.0594338	0.000546073	0.0593522	0.847307	0.000253443	0.101007	0.00115692	0.0135594	4.02129e-05	4.05081e-05	6.85976e-05	2.13659e-05
oxalate transport out of peroxisome	OXAtp	0.00120204	0.00374468	0.00308088	0.000941694	0.00067898	0.00109739	0.00120343	0.00138435	0.0608536	0.0175562	0.0295199	0.0545253
cytidylate kinase (CMP,CTP),nuclear	CYTK6n	-10.8512	85.286	-176.753	-202.412	-66.3884	-41.701	-48.2316	-141.158	3.71349	-114.067	-80.0462	11.057
retinal isomerase (9-cis)	RAI2	-222.518	-36.3905	-36.5825	65.8444	-27.1567	-11.6687	-74.5112	28.6262	-35.2874	34.6806	-135.084	-46.3588
glycerol-3-phosphate acyltransferase	GPAM_hs	1.06502	0.322087	1.1368	0.15259	0.999584	0.481559	0.288865	0.383179	5.13964	0.0220657	3.99433	0.817654
adenosine facilated transport in mitochondria	ADNtm	0.000779205	0.003018	0.000620763	0.00158432	0.00241727	0.00655276	0.00131507	0.0158564	0.000639623	0.000579954	0.00113331	0.000505839
carnitine O-palmitoyltransferase	C161CPT12	0.0594884	0.157505	0.0790593	0.000604428	0.274822	0.16104	0.118883	0.197696	3.92614e-05	4.33973e-05	7.71581e-05	2.57592e-05
Serine/Lysine Na-dependent exchange (Ser in)	SERLYSNaex	351.132	495.825	393.022	418.754	385.663	343.475	517.084	523.143	209.905	347.072	420.853	303.893
3-hydroxyacyl-CoA dehydrogenase (acetoacetyl-CoA) (mitochondria)	HACD1m	-0.0943625	-0.0933095	-0.0943945	-0.0939358	-0.09676	-0.0952901	-0.0973696	-0.0927817	-0.095666	-0.0979704	-0.0917353	-0.0976794
dATP demand	DM_datp_LPAREN_m_RPAREN_	2.9144e-05	0.000293691	2.23761e-05	0.000170564	0.000635315	0.00176298	0.000106271	0.00216481	8.40989e-05	6.13503e-05	0.000167944	7.36985e-05
phosphatidylethanolamine flippase	PEFLIPm	0.0161807	0.0135153	0.0136478	0.0106937	0.00736519	0.0197729	0.0242958	0.0563541	0.000436306	0.00045612	0.000862363	0.000306805
dUDP transport via ATP antiport	DNDPt19m	5.49854e-05	0.000178193	3.87662e-05	0.000102293	0.000140395	0.000364135	9.13148e-05	0.00112169	3.72885e-05	3.4136e-05	6.9847e-05	2.66865e-05
carboxylic acid dissociation, mitochondrial	H2CO3D2m	-122.298	64.29	-109.696	-92.695	-98.8199	-82.5306	-83.7566	-0.704899	-34.9646	-72.7255	-124.695	-93.2458
cytochrome P450, family 46, subfamily A, polypeptide 1	P45046A1r	7.17158e-05	4.69848e-05	4.77519e-05	4.55168e-05	2.55995e-05	6.19287e-05	8.59761e-05	0.000222707	1.46386e-05	1.41007e-05	2.79292e-05	9.24841e-06
ABC bile acid transporter	CHOLATEt3	0.00147436	0.00162673	0.00159451	0.00174231	0.00166818	0.0219675	0.0018011	0.0023147	0.000402872	0.00043598	0.000653791	0.000338105
3,4-Dihydroxy-L-phenylalanine transport	34DHPHEt	-8.34595e-05	-0.000251103	-6.01804e-05	-0.000162848	-0.000149017	-0.000373441	-0.000140698	-0.000802004	-0.000347763	-0.000147242	-0.000387456	-0.000178154
DM dgtp(m)	DM_dgtp_LPAREN_m_RPAREN_	4.17772e-05	0.000397552	3.66071e-05	0.000291377	0.00087362	0.00141269	9.52353e-05	0.00209479	0.000100657	5.74942e-05	0.000135723	5.324e-05
mevalonate kinase (atp)	MEVK1x	0.052269	0.0505832	0.0505711	0.0508215	0.0204462	0.0242732	0.0248537	0.0334719	0.0120956	0.0121508	0.0133202	0.0116229
Oxalate exchange	EX_oxa_LPAREN(e)RPAREN_	1.00573	1.87119	2.4132	1.00382	1.00222	1.0062	1.00724	1.01398	2.59057	1.17778	1.09824	1.49326
methylglyoxal synthase	MGSA	0.349945	0.873297	0.939087	0.341445	0.0359726	0.0873314	0.192802	0.124419	0.000274197	0.000210729	0.000415152	0.000146116
hydroxyphenylacetate transport via diffusion	HPACtr	0.000442471	0.00037286	0.000350315	0.000318709	0.000186441	0.000474106	0.0007382	0.00123415	0.000384143	0.000156803	0.000429259	0.000221626
pyridoxamine 5-phosphate oxidase	PYAM5POr	-7.36731e-05	-0.000272378	-6.35792e-05	-0.000147732	-0.000294507	-0.000409604	-0.00011302	-0.00049657	-5.99884e-05	-0.000128626	-0.00196555	-6.4787e-05
D-Fructose 1-phosphate D-glyceraldehyde-3-phosphate-lyase	FBA2	1.17679	1.6814	1.58106	1.44076	1.91874	2.08964	1.53214	1.87077	3.19085	3.64903	3.64218	4.02402
acetate mitochondrial transport via proton symport	ACt2m	-0.974388	0.0123065	0.0266127	0.00737116	0.00173662	0.0868845	-0.950849	-0.00438637	0.000319171	0.00027592	0.000364325	0.000132647
nucleoside-diphosphate kinase (ATP:dUDP), mitochondrial	NDPK6m	-353.316	-347.693	-333.863	-388.003	-346.225	-353.122	-385.758	-336.581	-385.645	-388.882	-367.538	-393.741
hyaluronan exchange	EX_ha_LPAREN(e)RPAREN_	3.33482e-05	6.55145e-05	2.49438e-05	4.95248e-05	3.58926e-05	0.000123596	4.60624e-05	0.000386952	1.4382e-05	1.65932e-05	3.60153e-05	1.39467e-05
D-lactate transport via proton symport	D_DASH_LACt2	-0.0011412	-0.000856392	-0.000842731	-0.000705316	-0.000438032	-0.00114315	-0.00157831	-0.00384134	-0.000463237	-0.000445676	-0.000790559	-0.000321961
carbamoyl-phosphate synthase (ammonia) (mitochondria	CBPSam	6.20275e-05	0.000884614	4.84527e-05	0.000502128	0.00121356	0.00285099	0.00023898	0.00368935	0.000165211	7.30983e-05	0.000430188	8.24986e-05
L-methionine transport via diffusion (extracellular to cytosol)	METtec	-586.35	-534.053	-563.135	-539.654	-525.818	-473.465	-527.032	-550.26	-474.188	-443.662	-518.518	-483.503
glucose-6-phosphate phosphatase, edoplasmic reticular	G6PPer	1.01686	1.01338	1.01359	1.01238	1.00682	1.02088	1.02487	1.06172	1.00048	0.843582	0.981229	0.843471
lipase	LPS3	0.674066	0.0363657	0.353942	0.0303909	0.927858	0.0526437	0.138486	0.037769	5.12693	0.00948627	3.97991	0.0502788
4-aminobutyrate reversible transport in via proton symport	ABUTt2r	582.011	405.76	536.904	456.793	534.893	593.315	539.599	480.301	630.002	555.814	684.543	532.359
R group transport into the mitochondria	RTOTALCRNt	0.0987808	0.196749	0.334036	0.000720549	0.13758	0.381105	0.275748	0.219579	4.73025e-05	5.12471e-05	9.39916e-05	3.14341e-05
5-methyltetrahydrofolate transport via anion exchange	5MTHFt2	-617.969	-550.862	-580.982	-534.443	-527.732	-529.865	-467.185	-580.024	-535.496	-546.486	-608.391	-651.698
testicular 17-beta-hydroxysteroid dehydrogenase	HSD17B1	-751.009	-736.672	-0.126658	-751.529	-0.125244	-750.565	-0.131464	-0.125837	-755.162	-735.854	-788.4	-762.44
7-glutamyl-DHF transport,m mitochondrial	7DHFtm	1.00226	1.0016	1.00188	1.00159	1.00093	1.00262	1.00325	0.00775364	6.83257e-05	8.2836e-05	0.000134364	5.74119e-05
retinal isomerase (11-cis)	RAI1	-204.86	-28.8132	58.8526	-173.251	-32.2371	-62.1584	-111.388	-199.165	-65.391	-97.2356	-232.489	-7.94364
25-hydroxyvitamin D3 transport in mitochondria	25HVITD3tin_DASH_m	506.236	512.212	490.404	495.585	519.666	490.417	535.125	483.732	471.808	437.409	494.229	483
cytidylate kinase (CMP),mitochondrial	CYTK1m	0.00906559	0.00193233	0.00402193	0.0061206	0.00246492	0.0309493	0.0539584	0.030361	4.89504e-05	4.21081e-05	8.59376e-05	3.59481e-05
deoxyribose-phosphate aldolase	DRPA	3.00848	1.93582	2.00416	2.08972	2.0538	1.98941	2.96855	2.11365	0.00057571	1.00084	0.00121905	0.000476535
phosphoserine transaminase	PSERT	3.25279	3.69892	3.24615	2.82586	2.2551	2.16314	3.61321	4.24772	2.7358	1.00024	1.42792	1.61959
thymidine phosphorylase	TMDPP	0.000159675	0.000722979	0.000122482	0.000266641	0.00054481	0.0012686	0.000253842	0.00249597	0.000132323	0.000131764	0.000241643	0.000100203
sterol 12-alpha-hydroxylase (nadh)	P4508B13r	0.000102468	8.81543e-05	6.67137e-05	7.01378e-05	4.48152e-05	8.98401e-05	0.000119619	0.000285843	2.3909e-05	2.06631e-05	4.32241e-05	1.35704e-05
ethanolamine phosphotransferase	CEPTE	0.0212936	0.00636672	0.35146	0.00616377	0.555383	0.480809	1.39613	0.0324021	0.00327228	0.0032021	0.00499128	0.00032929
1-pyrroline-5-carboxylate dehydrogenase, mitochondrial	P5CDm	1.01793	0.0503611	0.100672	0.049928	0.100181	0.0610532	1.02544	0.0919011	1.04959	0.0477523	0.946082	0.0456353
Gamma-glutamyl hydrolase (10FTHF5GLU), lysosomal	GGH_DASH_10FTHF5GLUl	2.01753	2.01333	2.01449	2.0118	2.00704	2.02103	2.02569	0.0592774	0.000534904	0.000489354	0.000888935	0.000379761
proline oxidase (NAD), mitochondrial	PRO1xm	0.0749757	0.0758186	0.0784096	0.0729677	685.653	0.0770965	636.2	0.0759692	0.0600929	0.0602199	0.068601	0.0600019
inositol-1,3-bisphosphate 3-phosphatase	MI13PP	0.745778	0.336168	0.150654	0.00181651	0.427938	0.246812	0.542473	0.315719	9.80678e-05	0.000119776	0.000202764	7.90228e-05
glycerol-3-phosphate dehydrogenase (NAD)	G3PD1	-0.0969914	-0.21258	-0.353034	-0.273763	-0.0242658	-0.0482136	-0.166944	-0.490867	-43.1513	-3.05709	-7.66456	-9.74511
phosphate transport in/out via three Na+ symporter	PIt7	-0.0010607	-0.000332114	-111.893	-242.945	0.000698261	-0.0096721	-0.000527003	0.000902807	-319.476	-0.0138625	-0.00932502	-0.0128173
2,3-diketo-5-methylthio-1-phosphopentane degradation reaction	DKMPPD	1.00141	1.00756	1.00151	1.00177	1.00064	1.0023	1.1053	1.00649	0.000177164	0.000192499	0.000319296	0.000138197
lanosterol synthase	LNSTLSr	0.00871149	0.00843053	0.00842851	0.00847025	0.00340769	0.00404553	0.00414228	0.00557864	0.00201593	0.00202514	0.00222003	0.00193715
catalase A, peroxisomal	CATp	0.646733	0.910984	0.629453	0.675916	1.08543	0.840522	1.09381	1.31063	1.00451	9.49048	5.04584	0.00117943
L-cysteine transport via diffusion (extracellular to cytosol)	CYStec	-253.936	-262.659	220.703	366.652	-254.567	-212.767	-279.273	-199.852	-437.012	-234.48	-429.538	-305.617
mannose-6-phosphate isomerase	MAN6PI	-0.000379713	-0.000293585	-0.000286954	-0.000246858	-0.000144564	-0.000397496	-0.000465629	-0.00124543	-6.69661e-05	-6.52327e-05	-0.000119592	-4.96167e-05
intracellular transport	CDPDAGtm	-0.00906559	-0.00193233	-0.00402193	-0.0061206	-0.00246492	-0.0309493	-0.0539584	-0.030361	-4.89504e-05	-4.21081e-05	-8.59376e-05	-3.59481e-05
Choline O-acetyltransferase	CHATn	0.000469863	-0.00694906	0.000723531	-0.00294646	-0.00632338	-0.00322624	-0.0019128	0.0015334	-0.00750148	-0.0140936	-7.24874e-05	-0.00636692
dTMP kinase	DTMPK	0.000727594	0.00169111	0.000563486	0.000995234	0.000654129	0.00183948	0.0011137	0.00710296	0.00016067	0.000384546	0.000286373	0.000121244
isoleucine transaminase, mitochondrial	ILETAm	0.0196648	0.0263862	0.0247433	0.0226413	0.0328268	0.0226758	0.0179489	0.0104182	0.00961901	-8.01936	-0.00487685	0.0131292
biotin-[acetyl-CoA-carboxylase] ligase	BACCL	1.00885	0.0127418	1.0073	1.00588	0.00428098	0.0188825	1.01245	1.03173	1.00024	0.000459134	0.000752449	0.000311434
sphingosine intracellular transport	SPHINGStl	-0.000143484	-0.000648617	-0.000107328	-0.000302532	-0.000394232	-0.00112395	-0.553287	-0.00270768	-9.42238e-05	-6.22712e-05	-0.000122808	-5.1377e-05
O2 exchange	EX_o2_LPAREN(e)RPAREN_	-51.9601	-51.3846	-50.7485	-53.3665	-53.6401	-52.0901	-50.9373	-46.8702	-65.1754	-70.1176	-68.5573	-67.8436
glycine-cleavage complex (lipoylprotein) irreversible, mitochondrial	GCCbim	0.0931185	0.0989919	0.098937	0.0700473	0.0197686	0.0352791	0.0496821	0.0468713	0.0953253	0.0997675	0.0542642	0.0963425
sulfite oxidase	SULFOX	0.0987608	0.0975529	0.0991805	0.0984081	0.0973627	0.0961805	0.100503	0.0924444	0.0869053	0.0984372	0.0624475	0.0954016
folylpolyglutamate synthetase, mitochondrial	FPGS2m	1.00569	1.00464	1.00493	1.00453	1.0023	1.00703	1.00849	0.0207085	0.000212176	0.000200569	0.000377365	0.000140603
25-hydroxyvitamin D3 transport from cytoplasm	25HVITD3t	489.077	480.979	478.82	496.182	524.485	474.787	498.45	529.399	458.248	521.103	469.987	488.09
L-Alanine exchange	EX_ala_DASH_L_LPAREN(e)RPAREN_	-0.0499235	-0.0495246	-0.0499324	-0.0497865	-0.0495884	-0.0489643	-0.0498897	-0.0479158	-0.0479478	-0.0497883	-0.0235414	-0.049476
cytidylate kinase (dCMP,CTP),nuclear	CYTK3n	54.5672	64.5966	-144.014	-122.656	-92.9136	-211.088	29.637	-114.208	-61.2878	-31.4182	23.3944	-46.0681
cAMP transport (ATP-dependent)	CAMPt	2.16667e-05	0.000133658	1.48862e-05	6.16476e-05	0.000126426	0.00038921	4.37465e-05	0.000767863	2.48193e-05	2.27385e-05	4.90785e-05	2.06768e-05
Gamma-glutamyl hydrolase (7THF), lysosomal	GGH_DASH_7THFl	2.00611	2.00481	2.00527	2.00475	2.00247	2.00723	2.00896	0.0224845	0.000203649	0.000205516	0.000329873	0.000142459
Sulfate exchange	EX_so4_LPAREN(e)RPAREN_	0.0980383	0.0963389	0.0981563	0.097486	0.096551	0.0943831	0.0989946	0.0889547	0.0863398	0.09792	0.0615208	0.0951181
arginase (m)	ARGNm	0.0243174	0.0195889	0.0218872	0.0199232	0.0204264	0.0227377	0.0217723	0.019635	0.0308614	0.0226303	0.0244632	0.0244407
dCTP transport via dADP antiport	DNDPt54m	72.4726	65.5437	56.7145	60.0467	75.3105	65.8576	61.848	68.4032	58.3991	71.71	73.5537	61.5189
L-valine transport in via sodium symport	VALt4	261.61	327.999	324.706	355.531	337.884	399.727	345.835	373.392	277.651	273.659	312.534	303.298
nucleoside-diphosphate kinase (ATP:dTDP), nuclear	NDPK4n	255.503	370.211	225.028	176.812	63.9104	182.233	417	335.807	300.237	496.344	414.637	307.988
D-sorbitol reductase	SBTR	5.95066	6.44944	7.84762	5.54219	10.4954	9.39364	5.95181	10.7016	6.97271	8.55927	8.28965	8.19828
(R)-Pantothenate exchange	EX_pnto_DASH_R_LPAREN(e)RPAREN_	-2.08504e-05	-5.87701e-05	-1.65194e-05	-5.29319e-05	-6.82268e-05	-8.93308e-05	-2.92188e-05	-7.15632e-05	-1.6854e-05	-1.97918e-05	-3.13623e-05	-1.72628e-05
fructose-bisphosphate aldolase	FBA	1.27412	1.83325	1.84288	1.76338	2.43695	2.27458	1.70653	1.4348	5.46618	4.00435	5.01218	4.63431
nucleoside-diphosphate kinase (ATP:dADP), nuclear	NDPK8n	-119.34	-95.6027	-362.13	29.4876	228.952	-7.04162	-224.873	95.8816	-204.557	321.167	-107.927	-157.889
deoxyribose transport via diffusion	DRIBt	-0.000400478	-0.000396377	-0.00032086	-0.000356165	-0.000230855	-0.000433114	-0.000575947	-0.00183298	-7.37444e-05	-9.53538e-05	-0.000149826	-6.55571e-05
24,25-Dihydroxyvitamin D3 transport from mitochondria	24_COMMA_25DHVITD3tm	6.18396e-05	5.45431e-05	4.12028e-05	4.24977e-05	2.39533e-05	6.43763e-05	7.26121e-05	0.000143183	1.40075e-05	1.50109e-05	2.56162e-05	9.0625e-06
5-beta-cholestane-3-alpha,7-alpha,12-alpha-triol 27-hydroxylase	P45027A13m	0.000169282	0.000122	0.00011935	0.000145066	8.37446e-05	0.000178431	0.000198255	0.000444416	4.5706e-05	4.48842e-05	8.30472e-05	2.84713e-05
nicotinate-nucleotide adenylyltransferase	NNAT	447.595	440.532	457.11	452.385	430.868	481.398	456.878	487.784	482.994	479.069	450.441	489.178
phosphatase (pan4p)	PAN4PP	0.000252784	0.000708065	0.000201091	0.000395238	0.000335395	0.00112181	0.000385936	0.00229667	0.000159908	9.66284e-05	0.00024583	9.85929e-05
acetone monooxygenase	ACTNMO	0.0101962	0.0112264	0.0109711	0.00777177	0.00415901	0.0105492	0.0104448	0.0215756	13.1399	2.13165	6.71553	14.9525
pyruvate kinase	PYK	5.95394	6.32081	5.69552	7.24713	10.4322	10.4808	7.5789	7.31667	16.5259	16.9809	17.9453	16.9449
Vitamin D3 transport from mitochondria	VITD3tm	435.196	507.976	489.22	421.344	477.451	502.44	484.707	450.657	463.825	438.229	474.97	438.739
dGTP transport via dADP antiport	DNDPt59m	63.2363	59.7582	66.4177	60.1104	59.8594	58.8282	75.7584	71.4329	61.5902	65.2666	64.9928	66.0479
gluconolactonase, endoplasmic reticulum	GLNLASEer	-297.773	-251.022	-1.09455	-280.824	-1.08404	-250.358	-1.10122	-0.949471	-273.873	-278.423	-278.219	-274.742
5-beta-cytochrome P450, family 27, subfamily A, polypeptide 1	P45027A14m	0.000161724	0.000142298	0.000125326	0.000154126	8.49625e-05	0.000217099	0.000213494	0.000540232	4.60185e-05	4.75556e-05	8.67176e-05	2.96982e-05
IMP dehydrogenase	IMPD	1.01168	1.00448	1.00575	1.00376	1.0073	1.00837	1.00815	1.02111	1.00024	0.00194216	0.922203	0.00192286
acetyl-CoA C-acetyltransferase, mitochondrial	ACACT1rm	5.7249	7.72223	8.16504	8.93462	9.3433	8.06402	7.77429	7.24689	12.8146	1.00096	6.10525	14.3197
6-phosphogluconolactonase	PGL	5.13154	4.06997	4.15981	4.38066	4.16674	4.1495	5.2503	4.27109	1.56719	1.00072	1.99084	1.98805
3,4-Dihydroxyphenylacetaldehyde:NADP+ oxidoreductase	34DHPLACOX_LPAREN_NADP_RPAREN_	-372.151	-382.208	-273.984	-368.941	-342.575	-347.77	-349.576	-329.693	-377.359	-355.643	-389.533	-403.855
peroxisomal acyl-CoA thioesterase	PTE3x	0.00893058	0.00656427	0.00739276	0.00597774	0.00328926	0.00984454	0.0122266	0.0295915	0.000229629	0.000251109	0.000395365	0.000171285
3-Sulfoalanine carboxy-lyase	LCYSTCBOXL	8.746e-05	0.000640405	7.71151e-05	0.000298828	0.000500074	0.000765966	0.000149421	0.00145694	0.00222777	0.000240746	0.00560052	0.000704721
cytochrome c oxidase, mitochondrial Complex IV	CYOOm3	46.976	44.7207	45.6977	44.5919	48.7547	45.5613	44.6345	38.8777	0.3238	23.0239	37.4641	0.0987069
glycogen synthase (ggn -> glygn1)	GLGNS1	0.237515	0.138999	0.805998	0.139127	1.05404	1.05489	0.054867	1.05702	0.0321734	0.0321732	0.0321998	0.032163
phosphatidylinositol 5-kinase, nuclear	PIK5n	0.0294254	0.30977	0.0301756	0.295051	0.00182573	0.369171	0.0694922	0.0403083	0.000348186	0.00035885	0.00153232	0.00053796
carnitine O-palmitoyltransferase	TTDCPT1	0.000832805	0.000654898	0.0203326	0.000592671	0.667048	0.0609492	0.0601661	0.00331936	4.55692e-05	4.91579e-05	8.75851e-05	3.05681e-05
ascorbic acid oxidase	ASCBOX	0.00459684	0.00614134	0.00331531	0.00449707	0.00134797	0.00890533	0.00400291	0.0101165	0.0010681	0.0355519	0.123714	0.000208355
glyoxylate transport, peroxisomal	GLXtp	-1.01079	-2.87214	-2.41512	-1.00724	-1.00424	-2.01242	-1.01512	-2.03463	-2.58807	-6.22334	-1.12053	-34.0365
Betaine transport (sodium symport) (2:1)	GLYBt4_LPAREN_2_RPAREN_r	-0.241287	-0.0565756	-0.242902	-0.151693	-0.298068	-0.223945	-0.244188	-0.216021	-0.00231463	-0.00352036	-0.0024116	-0.00231445
Phenylacetyl-CoA:L-glutamine alpha-N-phenylacetyltransferase	PHACCOAGLNAC	9.44082e-05	0.000293416	7.74212e-05	0.00017662	0.000216472	0.000485383	0.000161491	0.0011251	0.000177271	9.52492e-05	0.000247173	0.000120555
H transporter, endoplasmic reticulum	Htr	442.046	465.692	-13.9619	449.018	-17.928	476.822	-22.0101	-26.7229	480.283	457.221	509.531	486.585
L-Phenylalanine carboxy-lyase	PHYCBOXL	9.44082e-05	0.000293416	7.74212e-05	0.00017662	0.000216472	0.000485383	0.000161491	0.0011251	0.000177271	9.52492e-05	0.000247173	0.000120555
acetyl-CoA synthetase	ACS	3.00851	2.93943	3.00153	3.08951	2.05386	1.92606	3.95945	3.1538	0.000923664	0.000944109	0.9617	0.000374676
Sphingosine-1-phosphate lyase	SGPL12r	0.000191938	0.00108005	0.000138061	0.000429205	0.000698573	0.00190171	0.553264	0.00471189	0.00014929	0.000123132	0.000227685	0.000106968
acyl-CoA oxidase (hexadecanoyl-CoA), peroxisomal	ACOAO7p	0.07135	1.00923	0.0888963	1.00839	1.00479	1.01408	1.01697	1.04067	50.1793	47.8209	23.9973	16.8936
succinate dehydrogenase	SUCD1m	13.9015	13.7737	13.793	14.3269	13.8164	12.3158	12.5602	11.0352	6.77436	19.2781	15.1516	6.82234
H2O transport via diffusion	H2Ot	-14.446	-0.0698312	-12.1085	-11.8038	-8.21176	-0.133467	-13.0359	-0.575119	-0.0217139	-0.035734	-0.0270962	-0.0252688
Tyramine O-sulfate exchange	EX_tymsf_LPAREN(e)RPAREN_	8.49269e-05	0.00034217	7.70218e-05	0.000174202	0.00017214	0.000479807	0.00013991	0.000923323	0.000149008	8.61674e-05	0.000209004	7.58858e-05
Aminoacetone:oxygen oxidoreductase(deaminating)(flavin-containing)	AACTOOR	1.764	0.0986475	0.0985963	1.47701	1.93597	1.87017	1.75112	1.87911	0.0105254	0.446809	0.116037	0.00235303
Histamine exchange	EX_hista_LPAREN(e)RPAREN_	4.66688e-05	0.000252232	3.30253e-05	0.000118943	0.000236019	0.00047037	6.03056e-05	0.000816551	0.000216112	0.000108198	0.000291491	0.000111395
fatty acid transport via diffusion	ELAIDt	-0.000112161	-8.94093e-05	-9.40377e-05	-8.15979e-05	-4.68181e-05	-0.00013105	-0.000159925	-0.000428036	-2.12511e-05	-2.20355e-05	-4.14241e-05	-1.45805e-05
dTDP transport via dADP antiport	DNDPt24m	368.108	444.012	410.468	437.464	374.034	396.464	445.681	396.409	414.508	428.726	448.924	393.673
Squalene synthase	SQLSr	0.00871149	0.00843053	0.00842851	0.00847025	0.00340769	0.00404553	0.00414228	0.00557864	0.00201593	0.00202514	0.00222003	0.00193715
sterol O-acyltransferase (acyl-Coenzyme A: cholesterol acyltransferase) 1	SOAT11	0.00350987	0.00347825	0.00348436	0.00348482	0.00136305	0.00141282	0.00141839	0.00152029	0.000812182	0.000811761	0.000828606	0.000805751
L-phenylalanine transport via diffusion (extracellular to cytosol)	PHEtec	-289.671	-345.818	-355.594	-303.776	-348.943	-331.549	-314.742	-296.15	-282.625	-357.493	-288.4	-285.167
NADH dehydrogenase, mitochondrial	NADH2_DASH_u10m	60.491	58.1892	58.4993	59.2913	61.544	60.4265	56.8823	49.7365	0.0877447	0.0605202	52.6532	0.0963295
FMN adenylyltransferase	FMNAT	0.00140731	0.000962146	0.00128526	0.00667803	1.00338	0.00146131	0.0014292	0.03148	0.0202065	0.000234014	0.000423198	0.00015528
dihydrouracil dehydrogenase (NADP)	DURAD	-2.51202	-1.66252	-1.71329	-1.00132	-1.90176	-1.7037	-2.64295	-0.979898	-0.000104776	-1.00011	-0.000187479	-7.65658e-05
myo-inositol 4-phosphatase	MI4PP	0.0523213	0.0533858	0.0462241	0.0490024	0.0521814	0.053998	0.0506479	0.052208	0.00026577	0.00024028	0.000550838	0.000204327
folylpolyglutamate synthetase (DHF), mitochondrial	FPGS4m	1.00613	1.0047	1.0052	1.00424	1.00245	1.00712	1.00856	0.021459	0.000194923	0.000204803	0.000382637	0.000159761
nucleoside-diphosphate kinase (ATP:CDP),nuclear	NDPK3n	149.672	180.408	-355.31	-219.848	-82.5888	-193.634	59.2751	-240.079	-65.3281	-175.078	80.2212	-28.1815
dTDP transport via dUDP antiport	DNDPt22m	439.924	469.166	472.347	508.051	426.571	444.964	443.992	469.596	411.841	464.609	400.115	420.113
L-Tyrosine carboxy-lyase	TYRCBOX	0.000527397	0.000715031	0.000427337	0.000492911	0.000358581	0.000953913	0.00087811	0.00215747	0.00053315	0.000242971	0.000638263	0.000297512
pyrophasphatase (dephospho-CoA)	DPCOAPP	0.00816256	0.00598055	0.00727032	1.0047	0.00315012	1.00923	0.0126784	0.0275287	0.000190786	0.000217118	0.000369731	0.000176391
UDPglucose pyrophosphohydrolase	UDPGP	1.00718	0.00618678	1.00638	0.00495605	1.00297	0.0080498	1.01165	0.0296062	0.000222932	0.000209369	0.00040252	0.000151277
phosphatidylinositol 4-phosphate phospholipase C, nucleus	PI4PLCn	0.0040752	0.003599	0.00583901	0.00312635	0.00765616	0.00501697	0.0147056	0.00564708	0.000180375	0.00017818	0.000512034	0.000222896
cytidylate kinase (dCMP)	CYTK5	52.5839	70.6686	-150.275	108.551	137.496	167.923	120.897	43.0922	-32.1023	84.7787	-9.26135	-3.34772
AKG transport via sodium symport	AKGt4_3	-0.000795442	-0.000596877	-0.000686908	-0.000582559	-0.000314268	-0.000954455	-0.00118118	-0.00285329	-0.000234541	-0.000237541	-0.000312898	-0.000159181
inositol-1,3,4-trisphosphate 4-phosphatase	MI134P4P	0.745778	0.336168	0.150654	0.00181651	0.427938	0.246812	0.542473	0.315719	9.80678e-05	0.000119776	0.000202764	7.90228e-05
UDPglucose 6-dehydrogenase	UDPGD	2.89816	2.89409	2.96398	3.22669	2.88825	2.96892	3.06107	2.94434	1.38505	1.00018	1.00052	1.00016
sodium proton antiporter (H:NA is 1:1)	NAt3_1	-325.278	-12.8533	-492.82	-402.473	-419.714	27.3618	-26.9301	62.4909	-46.4704	-46.5927	179.065	-21.2168
phosphatidylinositol-3,4,5-trisphosphate 5-phosphatase	PI345P5P	1.019	1.01551	1.01543	1.01072	1.00681	1.02385	1.02459	1.05984	1.00051	0.902452	0.961722	0.863091
IMP cyclohydrolase	IMPC	-1.01086	-1.01487	-1.01078	-1.01258	-0.0097096	-0.0191067	-0.00513901	-0.0302571	-0.00346128	-0.00319858	-0.0043272	-0.00318218
Octanoyl-CoA transport, diffusion	OCCOAtm	0.00175464	0.00175517	0.00186855	0.00136876	0.00104627	0.00245619	0.00297704	0.00672109	9.42883e-05	9.12708e-05	0.000165016	5.47845e-05
nucleoside-diphosphate kinase (ATP:IDP), nuclear	NDPK9n	-496.139	-231.628	322.305	287.59	428.238	335.677	-712.603	352.089	-116.662	-126.104	-262.792	157.37
fatty acyl-CoA desaturase (n-C18:1CoA -> n-C18:2CoA)	DESAT18_7	0.00600961	0.00127153	0.00157803	0.0603604	0.000609617	0.0020136	0.00198333	0.00791844	0.000988627	0.00234643	0.00282774	0.000722668
Adenosine exchange	EX_adn_LPAREN(e)RPAREN_	1.30069e-05	0.000149101	1.27648e-05	4.58889e-05	0.000111267	0.000360729	2.65728e-05	0.000607031	2.80367e-05	2.75203e-05	5.42817e-05	2.33781e-05
thymidylate synthase	TMDS	0.00212286	0.0037917	0.00190602	0.00252875	0.00176752	0.00388285	0.00188475	0.0106026	0.000605839	0.000821111	0.00086302	0.000521726
Sphinganine 1-phosphate exchange	EX_sph1p_LPAREN(e)RPAREN_	5.51716e-05	9.00175e-05	4.5666e-05	6.95161e-05	4.27743e-05	0.000129698	9.07641e-05	0.000454378	1.71118e-05	2.4229e-05	3.88647e-05	1.33383e-05
fatty-acid--CoA ligase	FACOAL204	-488.352	-474.707	-0.0516878	-0.0460198	-486.602	-483.035	-0.0526817	-0.0498498	-535.044	-484.057	-424.798	-493.303
NADPH transporter, endoplasmic reticulum	NADPHtru	200.805	216.626	1.07221	247.773	0.930206	241.642	0.973595	1.05352	230.321	240.156	219.455	212.971
R total 2 position exchange	EX_Rtotal2_LPAREN(e)RPAREN_	0.000185943	0.000131414	0.000152933	0.000126963	7.33909e-05	0.000198586	0.000268955	0.000773401	3.51647e-05	3.37084e-05	6.38847e-05	2.17793e-05
phosphate transport, nuclear	PItn	38.0386	2.32525	41.1461	2.28591	49.7925	2.0376	0.306702	0.415135	4.13283	0.16416	0.187878	0.165815
Adenosine monophosphate deaminase	AMPDA	0.00484404	0.762352	0.00478948	0.00639567	0.023715	1.06297	0.0102848	0.439979	0.00118834	0.997757	0.0156017	0.959015
phosphatidylinositol 3-kinase, nuclear	PIK3n	0.00952286	0.0289045	0.00743306	0.0233781	0.00234958	0.0386679	0.0150686	0.0144595	0.000565022	0.000505494	0.00213027	0.000811306
Ethanolamine phosphate demand	DM_ethamp_LPAREN_r_RPAREN_	0.000191938	0.00108005	0.000138061	0.000429205	0.000698573	0.00190171	0.553264	0.00471189	0.00014929	0.000123132	0.000227685	0.000106968
C-14 sterol reductase	C14STRr	0.00871149	0.00843053	0.00842851	0.00847025	0.00340769	0.00404553	0.00414228	0.00557864	0.00201593	0.00202514	0.00222003	0.00193715
3,4-Dihydroxyphenylethyleneglycol exchange	EX_34dhoxpeg_LPAREN(e)RPAREN_	0.0740507	0.002975	0.0680815	0.00698156	0.000350606	0.00111821	0.0499732	0.0105103	0.00055531	0.000280311	0.000621784	0.000280385
fatty acid electroneutral transport	FATP4t	435.783	504.913	492.791	424.79	577.994	570.806	491.078	515.483	529.742	604.299	535.357	501.815
glucose-6-phosphate dehydrogenase, endoplasmic reticulum	G6PDH1er	380.49	381.244	547.459	382.557	525.76	358.156	530.29	530.611	375.408	380.915	375.801	408.826
C181 transport into the mitochondria	C181CRNt	0.0594338	0.000546073	0.0593522	0.847307	0.000253443	0.101007	0.00115692	0.0135594	4.02129e-05	4.05081e-05	6.85976e-05	2.13659e-05
Malate:thiosulfate antiport, mitochondrial	MALTSULtm	-24.2111	539.946	-491.469	-463.272	146.925	202.245	22.471	42.8258	-498.893	519.631	-194.613	-103.236
xylulose reductase	XYLUR	2.91931	2.91421	2.98458	3.24658	2.90846	2.99061	3.08361	2.97186	1.44291	1.01966	1.02024	1.01979
ornithine carbamoyltransferase, irreversible	OCBTm	6.20275e-05	0.000884614	4.84527e-05	0.000502128	0.00121356	0.00285099	0.00023898	0.00368935	0.000165211	7.30983e-05	0.000430188	8.24986e-05
guanosine transport in via sodium symport	GSNt4	45.4492	129.819	42.3384	5.0578	100.42	27.4445	86.7512	257.53	53.8164	94.2477	0.0590354	98.8998
methylenetetrahydrofolate dehydrogenase (NAD)	MTHFD2	-41.4943	-13.622	173.634	299.208	-4.90705	-150.88	-376.415	-90.0731	-240.288	-265.612	-342.415	-356.437
Lecithin retinol acyltransferase	LRAT	0.0176357	0.0187687	0.0263713	0.0131432	0.00537011	0.0168656	0.0301812	0.0329123	0.00021877	0.000170794	0.00058323	0.0258119
deoxycytidine deaminase	DCYTD	0.0410817	0.166669	1.49906	0.0116026	0.000610679	0.500293	1.6787	0.612694	0.320489	0.000192123	0.421539	0.346459
ribonucleoside-diphosphate reductase (ADP)	RNDR1	0.308742	0.109847	0.0983043	0.0632016	0.0103986	0.100534	0.09867	0.0773659	0.000897232	0.000960584	0.00238992	0.00126579
superoxide dismutase	SPODMm	0.208128	0.0628131	0.0370664	0.0734398	0.00145069	0.0632077	0.118184	0.0818133	0.000699184	0.0218719	0.0205633	0.000262279
3-sulfino-alanine transaminase (irreversible), mitochondrial	3SALATAim	0.0784067	0.0820392	0.0778334	0.047983	0.0834542	0.0761016	0.0750161	0.0590858	0.0515511	0.0598213	0.033838	0.0565655
L-alanine/glutamine reversible exchange	ALADGLNexR	89.6721	212.815	0.0154618	0.0049207	201.049	137.2	124.996	255.902	0.0061078	188.608	221.052	220.418
adenosine facilated transport in cytosol	ADNt	-1.1146	-67.9537	-1.11791	-1.08727	-1.08271	-234.794	-1.09297	-302.204	-166.182	-132.128	-213.647	-226.973
2-Oxobutanoate dehydrogenase, cytosolic	OBDHc	0.00121089	0.000920685	0.00112649	0.00155827	0.000679968	0.00230842	0.00182569	0.0027979	0.000713748	0.000425244	0.000340507	0.000423226
sphingoid base-phosphate phosphatase (sphinganine 1-phosphatase), endoplasmic reticulum	SBPP1er	1.01801	1.01432	1.01446	1.01201	1.00677	1.02211	1.02646	1.06322	1.0005	0.68675	0.942085	0.980713
dATP transport via ADP antiport	DNDPt1m	3.37335e-05	0.000132735	2.62616e-05	7.95777e-05	0.000102267	0.000271596	6.28116e-05	0.000779252	3.19677e-05	3.09049e-05	4.84998e-05	2.43977e-05
inositol oxygenase	INOSTO	0.0219266	0.0209547	0.0212922	0.0205634	0.020659	0.0230271	0.0235522	0.0316851	0.0580664	0.0197508	0.0201378	0.0197934
Apocarboxylase formation	APOCF	1.00885	0.0127418	1.0073	1.00588	0.00428098	0.0188825	1.01245	1.03173	1.00024	0.000459134	0.000752449	0.000311434
UMP kinase (UTP)	UMPK3	116.546	143.404	203.591	150.474	142.364	45.7595	142.496	15.4351	216.367	-160.011	172.08	128.518
cytidylate kinase (CMP,CTP)	CYTK6	125.622	46.0711	-132.233	-9.88922	37.4357	1.35092	-39.4893	-58.6894	-35.4945	26.5855	-154.763	54.7551
phosphatidylinositol-4,5-bisphosphate 4-phosphatase	PI45P4P	0.0150591	0.0127355	0.012285	0.0129119	0.00603039	0.0202771	0.0230971	0.0521079	0.000519923	0.000429541	0.000958027	0.000358522
palmitoyl-CoA desaturase (n-C16:0CoA -> n-C16:1CoA)	DESAT16_2	0.00923767	0.00671777	0.0269248	1.00268	0.00347728	0.0107478	0.0138538	0.0422621	0.00924991	5.41512	5.15728	0.00248541
UDP-Glc endoplasmic reticulum transport via CMP antiport	UDPGLCter	0.00282778	1.00401	0.00194027	0.00174926	1.00213	0.00246848	0.0027558	1.0198	0.000154046	0.000146948	0.000259036	0.000109572
fatty acyl-CoA desaturase (n-C22:5CoA -> n-C22:6CoA)	DESAT22_2p	0.00139887	0.0010428	0.000904973	0.000985673	0.00051198	0.00100467	0.00126163	0.00452268	0.000390644	0.000500808	0.000822554	0.000206167
inositol-1,4,5-trisphosphate 3-kinase	MI145PK	1.00296	1.00333	1.00441	1.00372	1.00169	1.0056	1.00517	1.01539	0.000211327	0.000222326	0.000400114	0.000143318
dATP transport via dTDP antiport	DNDPt5m	81.7465	71.2132	81.8778	69.7707	73.6245	80.5543	84.6598	74.9415	75.7328	70.6247	76.1486	84.8599
L-carnitine inward transport by Na+ symport	CRNtuNa	240.144	311.769	268.388	319.941	301.188	292.551	250.346	300.687	186.373	245.364	277.609	276.74
Diphosphoglyceromutase	DPGM	1.01805	1.01293	1.01322	1.01132	1.00701	1.02202	1.02359	1.05728	1.00051	1.00047	1.00078	1.00035
4-Aminobutanoate exchange	EX_4abut_LPAREN(e)RPAREN_	7.43511e-05	0.000416509	5.08919e-05	0.000188855	0.000202191	0.000625831	0.000139106	0.00179161	0.00109245	0.000218836	0.000460016	0.000559292
Deoxycytidine kinase, nuclear (UTP)	DCK2n	-0.0482981	-1.03914	-0.054123	-0.0126806	-0.0060399	-1.42751	-29.6811	-0.0318088	-0.139332	-0.0102365	-0.0107526	-0.00960898
thiamin phosphatase	THMP	0.00135784	0.00115626	0.00137024	0.00132731	0.00129624	0.00132997	0.00150067	0.00194443	0.000294209	0.000230404	0.000445154	0.00016842
cytidylate kinase (CMP)(GTP)	CYTK3	0.00280101	-0.000603758	-0.00348677	-0.00334613	-0.00217582	0.00304534	0.00363073	0.0116532	0.00453704	0.00903423	0.00888403	-0.00458589
dATP transport via dCDP antiport	DNDPt3m	56.3186	67.6036	62.284	56.9989	63.4056	60.1418	76.0204	66.754	65.4477	73.1056	78.0081	73.0783
dihydroceramide desaturase	DHCRD2	0.000677063	0.000620497	0.000507928	0.000641968	0.00033639	0.000315278	0.00215454	0.000351965	0.000168502	0.000139331	0.000183339	0.000137015
maleylacetoacetate isomerase	MACACI	0.0193381	0.0880591	0.0256352	0.0851329	0.0951635	0.0906331	0.0454006	0.0725706	0.0942528	0.0967268	0.0935088	0.0964065
cytidine facilated transport in cytosol	CYTDt	-244.894	-296.494	-187.262	-232.736	-308.203	-248.454	-219.698	-76.4342	-218.834	-261.349	-224.596	-197.353
Itaconate--CoA ligase (ADP-forming), mitochondrial	ITCOALm	360.509	108.175	57.7421	-135.164	89.9045	77.353	29.9209	-183.481	-512.419	82.0739	-73.4132	109.787
dUTP transport via dGDP antiport	DNDPt39m	92.8215	70.1925	67.2377	82.0219	71.4129	74.8422	74.6938	71.2116	81.7924	77.8156	67.1014	79.9223
glucose-6-phosphate dehydrogenase, endoplasmic reticulum	G6PDH1rer	-635.864	-653.198	-548.439	-608.76	-526.748	-619.683	-531.388	-531.701	-627.786	-599.25	-667.621	-684.511
xanthine diffusion in peroxisome	XANtx	5.79616e-05	0.000742043	5.25743e-05	0.000335485	0.000768953	0.00262716	0.000165145	0.00483778	0.000148057	8.68505e-05	0.000258048	8.65218e-05
Nitric Oxide Synthase (NO forming)	NOS2	6.10081e-05	0.000588995	6.07342e-05	0.000202696	0.000579425	0.00186077	0.000110529	0.00323049	0.000161598	7.98898e-05	0.000420011	7.54999e-05
R group transport into the mitochondria	RTOTAL2CRNt	0.196899	0.294763	0.118366	0.000752514	0.235614	0.300927	0.334583	0.186443	5.2267e-05	5.08551e-05	9.22359e-05	2.8746e-05
adenosine kinase	ADNK1	0.321582	1.20603	0.117266	0.750693	0.0119058	2.05778	0.395182	2.04134	0.00087527	1.00099	1.00276	1.001
Hydroxymethylglutaryl CoA synthase (ir)	HMGCOASi	0.361593	1.05702	1.05861	1.05763	0.825861	1.03339	1.04572	1.0823	0.000215224	0.000179416	0.00044598	0.000165239
acetyl-CoA transport, nuclear	ACCOAtn	0.000469863	-0.00694906	0.000723531	-0.00294646	-0.00632338	-0.00322624	-0.0019128	0.0015334	-0.00750148	-0.0140936	-7.24874e-05	-0.00636692
phosphatidylinositol-3-phosphate 3-phosphatase, nuclear	PI3P3Pn	0.0090141	0.0170626	0.00716055	0.0125116	0.00238537	0.0257877	0.0130824	0.0180298	0.000515186	0.000527906	0.00198511	0.000834139
fatty-acyl-CoA synthase (n-C18:0CoA)	FAS180COA	1.06729	1.0603	1.08137	2.40274	1.02806	1.03471	1.05422	1.01487	0.0201321	0.0222982	0.0331396	0.0177368
phosphate transporter, mitochondrial	PIt2m	190.996	187.928	189.23	188.611	198.374	182.677	181.166	177.909	18.6987	31.9816	29.9671	19.3512
retinol isomerase (13-cis)	RETI3	-78.3114	-211.385	-93.4885	-194.929	-244.896	-164.477	-137.036	-186.679	-149.229	-209.334	-7.53542	-136.184
NO transport (diffusion)	NOt	-0.000122016	-0.00117799	-0.000121468	-0.000405391	-0.00115885	-0.00372153	-0.000221057	-0.00646098	-0.000323195	-0.00015978	-0.000840023	-0.000151
steroid sulfotransferase	PRGNLONESULT	1.00519	1.00416	0.4287	1.00389	1.00203	1.00647	0.470754	1.01857	0.0122957	0.000216746	0.000382626	0.43147
N-Acetylneuraminate lyase (reversible)	ACNMLr	1.00865	1.00647	1.00627	1.00601	1.00324	1.01073	1.01319	1.0296	0.0802401	0.431597	0.000429493	0.784469
carnitine O-palmitoyltransferase	ELAIDCPT1	0.000629066	0.000489999	0.0200896	0.980794	0.000208789	0.021015	0.00112392	0.0134101	3.47082e-05	3.7934e-05	6.64471e-05	2.24293e-05
L-Histidine exchange	EX_his_DASH_L_LPAREN(e)RPAREN_	-0.0499743	-0.049797	-0.0499762	-0.0499004	-0.0498293	-0.0497441	-0.049953	-0.0497437	-0.0498378	-0.0498899	-0.0497742	-0.0498897
cysteine transaminase	CYSTA	0.0116027	0.00715807	0.0114417	0.0089536	0.000225055	0.000996794	0.0118895	0.0040084	0.000341806	0.000172071	0.000690827	0.000294986
Histamine secretion via secretory vesicle (ATP driven)	HISTAVESSEC	0.000583477	0.000441408	0.000403584	0.000456348	0.000394501	0.000618394	0.000533469	0.000927887	0.000179255	0.000182911	0.000320672	0.000128422
bile acid intracellular transport	TCHOLAte	423.628	608.512	425.26	510.86	212.214	592.735	474.274	434.476	516.729	448.204	239.126	442.474
UMP kinase (GTP)	UMPK4	108.621	195.805	-57.0348	385.698	30.34	77.9088	132.581	408.136	122.486	299.564	263.247	325.431
H+ exchange	EX_h_LPAREN(e)RPAREN_	33.2419	40.9768	37.0587	36.5069	35.0326	40.6283	29.719	36.3945	43.8409	31.4855	41.5541	37.1615
Thiamin triphosphate exchange	EX_thmtp_LPAREN(e)RPAREN_	0.000311703	0.000250626	0.000357351	0.000354932	0.000365669	0.000482377	0.000460144	0.000820624	6.88237e-05	7.40376e-05	0.000120258	5.86985e-05
electron transfer flavoprotein	ETF	29.8288	28.4686	30.0648	27.774	32.9555	27.8705	28.6231	25.8769	0.0618656	37.1013	13.8502	0.001399
retinol dehydrogenase (11-cis,NADH)	RDH3	-216.063	-311.398	44.5841	-263.235	-342.919	-258.867	-186.327	-204.691	-267.306	-269.836	-121.992	-255.627
methylcrotonoyl-CoA carboxylase, mitochondrial	MCCCrm	0.0440225	0.0437627	0.044065	0.0438011	0.0474139	0.0471438	0.047519	0.0464418	0.0475936	0.0483195	0.045324	0.0481546
cystathionine g-lyase	CYSTGL	0.0245829	0.0174926	0.0241427	0.0198243	0.000909524	0.00626158	0.0270119	0.013753	0.000296514	0.000646921	0.000409593	0.000138252
deoxyuridine phosphorylase	DURIPP	2.60672	1.75158	1.81115	1.02597	2.00148	1.8012	2.77513	1.02879	-0.000105408	1.00015	-0.000888422	-0.000501044
nucleoside-diphosphate kinase (ATP:CDP), mitochondrial	NDPK3m	0.00906559	0.00193233	0.00402193	0.0061206	0.00246492	0.0309493	0.0539584	0.030361	4.89504e-05	4.21081e-05	8.59376e-05	3.59481e-05
L-alanine/L-cysteine Na-dependent exchange (Ala-L in)	ALACYSNaEx	271.805	282.626	407.05	375.85	318.047	330.959	322.738	332.539	246.121	327.293	246.864	317.408
D-alanine transport via proton symport	DALAt2r	-296.344	-418.648	-0.019004	-0.00737173	-362.82	-374.334	-315.822	-348.037	-0.00363288	-325.155	-364.024	-352.506
FAD transporter, endoplasmic reticulum	FADtru	0.00871149	0.00843053	0.00842851	0.00847025	0.00340769	0.00404553	0.00414228	0.00557864	0.00201593	0.00202514	0.00222003	0.00193715
	ATPmaint[c]	0.0151798	0.0121721	0.0120506	0.00969542	0.00544076	0.0179052	0.0201222	0.0598709	0.000545579	0.0004061	0.000749026	0.000287252
	UP_Tyr_DASH_ggn[c]	-0.138583	-0.138583	-0.138572	-0.13857	-0.053696	-0.0537376	-0.0537458	-0.0538702	-0.0321491	-0.0321491	-0.0321564	-0.0321463
	BIOMASS	0.147401	0.147408	0.147399	0.147403	0.057114	0.0571287	0.0571188	0.0571785	0.034199	0.0341987	0.0342012	0.0341976
	SEC_ala_DASH_L[c]	6.98954e-05	0.00052421	7.31297e-05	0.000229397	0.000409815	0.00124988	0.000129276	0.00229776	0.00272403	0.000212115	0.0195011	0.00053736
	SEC_amp[c]	1.41172e-05	0.000112213	1.11136e-05	5.29725e-05	0.00013081	0.000274824	3.91208e-05	0.00050369	3.34529e-05	2.53536e-05	4.508e-05	1.86852e-05
	SEC_arg_DASH_L[c]	3.66747e-05	0.000256721	3.65284e-05	0.000117286	0.000215416	0.000524061	6.54346e-05	0.00109974	0.000882097	0.000203764	0.00035225	0.000334557
	SEC_asn_DASH_L[c]	4.12204e-05	0.000303679	4.17832e-05	0.000162483	0.000359483	0.000813396	8.82108e-05	0.00149247	0.010027	0.000151719	0.00397886	0.000728693
	SEC_asp_DASH_L[c]	8.79314e-05	0.000576677	5.99152e-05	0.000211196	0.000396139	0.00123129	0.000143134	0.00255952	0.000842155	0.00022525	0.000735271	0.000335866
	SEC_atp[c]	1.91474e-05	0.000113785	1.36516e-05	4.72515e-05	0.000133855	0.000256954	2.44812e-05	0.000541898	1.96962e-05	2.13348e-05	4.02919e-05	1.89633e-05
	SEC_chsterol[c]	6.87558e-05	3.43163e-05	4.77575e-05	4.10747e-05	2.40678e-05	7.3455e-05	7.81929e-05	0.000171372	1.12181e-05	1.42579e-05	2.56513e-05	8.88802e-06
	SEC_cmp[c]	1.9721e-05	0.000122646	1.94481e-05	6.10024e-05	0.000101938	0.00030188	4.15122e-05	0.000660029	3.34074e-05	2.54462e-05	5.73462e-05	2.32831e-05
	SEC_cys_DASH_L[c]	0.000189077	0.000652108	0.00014714	0.000333047	0.000336958	0.00102211	0.000289852	0.00124546	0.00239077	0.000223076	0.0048542	0.000701023
	SEC_dag_hs[c]	5.68489e-05	5.2642e-05	4.03508e-05	3.47955e-05	2.86151e-05	7.58245e-05	8.84334e-05	0.000221338	9.35178e-06	1.2364e-05	2.12391e-05	6.90687e-06
	SEC_damp[c]	1.77482e-05	0.000131561	1.62803e-05	4.861e-05	0.000116086	0.000318635	3.30276e-05	0.000484999	3.2793e-05	2.60416e-05	6.11782e-05	2.14783e-05
	SEC_dcmp[c]	3.12156e-05	0.000152222	2.50529e-05	6.97371e-05	0.000122074	0.000358502	4.00236e-05	0.000936527	4.36002e-05	3.36704e-05	7.68967e-05	3.32829e-05
	SEC_dgmp[c]	1.91747e-05	0.000138901	1.91325e-05	6.55296e-05	0.000128692	0.000446851	3.37039e-05	0.000657012	3.31831e-05	2.71805e-05	6.6559e-05	2.09339e-05
	SEC_dtmp[c]	4.90145e-05	0.000190977	3.34888e-05	8.02788e-05	0.000108815	0.000314885	5.74039e-05	0.000543413	3.75446e-05	2.95016e-05	5.96836e-05	2.49889e-05
	SEC_gln_DASH_L[c]	3.2189e-05	0.000220018	3.31922e-05	0.000109563	0.00023092	0.000573064	6.70235e-05	0.00109418	0.000157932	9.68829e-05	0.000217321	0.000157749
	SEC_glu_DASH_L[c]	9.90923e-05	0.000378868	7.89684e-05	0.000229363	0.000274513	0.000760524	0.000169642	0.00164717	0.000329478	0.000147506	0.000398833	0.000154605
	SEC_gly[c]	7.27911e-05	0.00303559	6.46157e-05	0.000278308	0.000807954	0.00208137	0.000174235	0.00345324	0.00444587	0.0648069	0.0330741	0.00109392
	SEC_glygn1[c]	4.07709e-05	3.49124e-05	3.19326e-05	2.62394e-05	1.45668e-05	4.23907e-05	5.98827e-05	0.000128144	5.54009e-06	5.77238e-06	1.08075e-05	3.96713e-06
	SEC_gmp[c]	1.31078e-05	0.000131825	1.35509e-05	4.75077e-05	0.000114625	0.000294239	2.41117e-05	0.000578545	2.22704e-05	2.03529e-05	5.36376e-05	1.93546e-05
	SEC_h2o[c]	10.8239	16.4126	10.0906	10.745	9.81123	13.6391	10.6661	9.85139	15.1052	17.3275	13.6788	21.3517
	SEC_his_DASH_L[c]	2.47753e-05	0.000115546	2.20208e-05	7.92706e-05	0.000146182	0.000227003	4.37408e-05	0.000306596	0.000148546	0.000101758	0.000235612	9.1294e-05
	SEC_ile_DASH_L[c]	6.6329e-05	0.000166649	5.1415e-05	0.000141092	0.000119509	0.000206249	0.000106066	0.000310802	0.000323489	0.000145723	0.000258589	0.000150014
	SEC_leu_DASH_L[c]	8.44828e-05	0.000153672	6.73606e-05	0.000190557	0.000160517	0.000200786	9.40275e-05	0.000543313	0.00048049	0.000142418	0.00157068	0.000254667
	SEC_lpchol_hs[c]	0.000116516	7.38292e-05	0.000103842	7.83729e-05	4.84458e-05	0.000144868	0.000181118	0.000456275	1.87818e-05	1.85974e-05	3.62366e-05	1.32167e-05
	SEC_lys_DASH_L[c]	3.80511e-05	0.000202124	4.18816e-05	0.000108512	0.000176036	0.000346565	7.93613e-05	0.00080473	0.00118627	0.000122455	0.00352408	0.000288019
	SEC_mag_hs[c]	0.000105786	7.28991e-05	7.79204e-05	7.86164e-05	4.37328e-05	0.000110379	0.000138028	0.000369646	1.71291e-05	1.73655e-05	3.25048e-05	1.41376e-05
	SEC_met_DASH_L[c]	0.0135498	0.016423	0.0135971	0.014554	0.0284656	0.0207845	0.0127992	0.0173012	0.0276269	0.0215163	0.0272934	0.0188415
	SEC_pa_hs[c]	5.86404e-05	4.03655e-05	4.71359e-05	3.69386e-05	1.91262e-05	6.00524e-05	7.92075e-05	0.000220529	8.9757e-06	9.29546e-06	1.86699e-05	5.62723e-06
	SEC_pail_hs[c]	4.37586e-05	4.0547e-05	4.17059e-05	3.7051e-05	1.77997e-05	5.63626e-05	7.51596e-05	0.000220384	9.21232e-06	1.04325e-05	1.66334e-05	6.13403e-06
	SEC_pchol_hs[c]	5.2698e-05	2.97557e-05	3.94828e-05	3.78008e-05	2.0478e-05	6.19675e-05	8.28469e-05	0.000212026	9.56963e-06	9.05977e-06	1.64367e-05	5.83563e-06
	SEC_pe_hs[c]	3.8987e-05	4.2323e-05	2.80609e-05	3.77813e-05	2.34923e-05	6.2735e-05	5.75649e-05	0.000199175	9.46455e-06	8.59164e-06	1.77301e-05	6.82017e-06
	SEC_phe_DASH_L[c]	6.97813e-05	0.000197112	5.6368e-05	0.000157732	0.000110127	0.00027669	0.000102751	0.000410206	0.000305095	0.000128523	0.000301016	0.000175288
	SEC_pro_DASH_L[c]	7.74928e-05	0.000408083	9.78561e-05	0.000193513	0.000170065	0.000704534	0.000128617	0.0019503	0.000380024	0.000114004	0.000276167	0.000234653
	SEC_ps_hs[c]	3.92244e-05	4.40608e-05	3.40102e-05	3.51921e-05	2.33172e-05	6.75969e-05	5.77465e-05	0.000261888	1.07961e-05	1.17408e-05	1.84926e-05	7.13e-06
	SEC_ser_DASH_L[c]	8.54935e-05	0.000681564	7.40356e-05	0.000232345	0.000417525	0.000999915	0.000194513	0.00257026	0.000372485	0.000343795	0.000567004	0.00016465
	SEC_sphmyln_hs[c]	3.48004e-05	3.63855e-05	3.33527e-05	4.02473e-05	2.63493e-05	6.96447e-05	6.1594e-05	0.000225097	1.1683e-05	9.46273e-06	1.87327e-05	7.06393e-06
	SEC_tag_hs[c]	4.33679e-05	3.05696e-05	3.66446e-05	2.74213e-05	1.53775e-05	4.74341e-05	5.84314e-05	0.000156975	7.53103e-06	7.41766e-06	1.25278e-05	4.75943e-06
	SEC_thr_DASH_L[c]	8.62652e-05	0.0141409	7.59218e-05	0.00739357	0.0210811	0.0203214	0.000746605	0.0201141	0.0191652	0.0174472	0.0163776	0.0198461
	SEC_trp_DASH_L[c]	3.65223e-05	0.000132488	2.50979e-05	9.15691e-05	0.000120123	0.000258219	6.51416e-05	0.000428158	0.00022187	0.000129794	0.000419519	0.000122168
	SEC_tyr_DASH_L[c]	6.04389e-05	0.000224472	4.31567e-05	0.000128352	0.000137166	0.000367719	0.000123239	0.000752504	0.000260744	0.000128675	0.000307116	0.000145031
	SEC_ump[c]	3.81103e-05	0.000198672	3.94092e-05	8.00173e-05	0.00010616	0.000443537	7.01361e-05	0.00130011	5.00869e-05	3.45646e-05	7.88865e-05	3.51715e-05
	SEC_val_DASH_L[c]	8.18221e-05	0.00019448	7.93889e-05	0.000169133	0.000176713	0.000267613	0.000120182	0.000369148	0.000302093	0.00013367	0.000309968	0.000146934
	SEC_xolest_hs[c]	3.79005e-05	1.76162e-05	2.45732e-05	2.46142e-05	1.60043e-05	3.44045e-05	3.64248e-05	7.56048e-05	8.11673e-06	7.44532e-06	1.54648e-05	4.61453e-06

## Sheet: range
		Pred 1	pred 2	pred 3	pred 4	pred 5	pred 6	pred 7	pred 8	pred 9	pred 10	pred 11	pred 12
Na+ / iodide cotransport	NAIt	0.0469246	0.071635	0.027435	164.244	296.105	0.0413492	298.653	167.404	0.0431467	0.0900823	0.0497042	0.0438224
sulfate adenylyltransferase	SADT	0.0189171	0.0253954	0.000873082	0.0131216	0.0127967	0.0327632	0.0409753	0.00115604	0.0012348	0.00228441	0.00427347	0.000727621
L-aminoadipate-semialdehyde dehydrogenase (NADH)	AASAD3	0.00126474	0.00265644	0.000494085	0.00254755	0.00165449	0.00181837	0.00155006	0.00347613	0.0032817	0.0017815	0.0124133	0.00433366
malate dehydrogenase, mitochondrial	MDHm	0.172462	0.269805	0.0201178	0.122985	0.0876332	2.65238	0.36601	0.0273472	2.31927	2.15191	5.89797	2.06284
7-dehydrocholesterol reductase	DHCR71r	0.00221045	0.00416234	0.00250607	0.00398388	0.00119389	0.00147408	0.00121456	0.00142486	0.000933127	0.000932112	0.000817266	0.000346588
Phosphatidylserine decarboxylase	PSDm_hs	0.00472565	0.00394753	0.00241756	0.00195707	0.00430462	0.000276199	0.00440864	0.000217693	0.000324227	0.000352498	0.000575393	0.000186613
citrate synthase	CSm	0.0583389	0.116086	0.00672965	0.0552248	0.0404556	0.0503614	0.488159	0.00878768	2.31477	0.0185502	4.86472	2.06225
fatty acid transport via diffusion	HDCAtr	462.474	554.499	1065.67	604.943	418.914	424.193	336.035	402.06	681.415	455.087	532.036	645.945
3-Methoxy-4-hydroxyphenylglycolaldehyde:NADP+ oxidoreductase	3MOX4HOXPGALDOX_LPAREN_NADP_RPAREN_	133.536	192.219	369.044	399.829	413.2	332.2	396.239	489.697	198.555	343.4	375.658	200.909
Choline O-acetyltransferase	CHAT	0.0809843	0.0705155	0.0606487	0.038482	0.0680459	0.0575744	0.0870431	0.0571792	0.0675136	0.0552478	0.0680313	0.0520358
sphingomyelinase	SMPD4	0.00015677	0.000655802	2.83181e-05	0.00200247	0.000799355	0.000157352	0.000205974	4.54934e-05	0.000198471	0.000351487	0.000494351	0.000238267
adenine reversible transport, cytosol	ADEt	1.72506e-05	0.000125695	3.21254e-06	0.000470498	0.000895517	1.8487e-05	5.95804e-05	9.56748e-06	3.67669e-05	0.000116088	0.000455284	0.000119685
nucleoside-diphosphate kinase (ATP:GDP)	NDPK1	250.176	308.925	275.638	555.376	351.262	429.984	635.426	235.308	491.121	402.602	397.429	275.039
L-serine/L-cysteine Na-dependent exchange (Ser-L in)	SERCYSNaEx	222.277	363.973	343.27	342.324	267.324	361.587	284.279	289.547	281.575	312.952	192.977	329.29
7-alpha,27-Dihydroxycholesterol exchange	EX_xoltri27_LPAREN(e)RPAREN_	0.000166545	0.000205541	5.53064e-06	9.00014e-05	0.000136579	0.00012687	0.000213817	7.50698e-06	6.15082e-05	5.62336e-05	7.56013e-05	2.95516e-05
choline phosphotransferase	CEPTC	0.0278339	0.0405903	0.376119	0.0127013	0.389089	0.0802623	0.17598	0.286007	0.00205416	0.00414397	0.0216793	0.00018029
5,10-methylenetetrahydrofolatereductase (NADPH)	MTHFR3	0.019119	0.0338276	0.0278231	0.017152	0.0111351	0.00988229	0.0208021	0.021433	0.0151046	0.0189667	0.0132187	0.014951
glycocholate transport via sodium cotransport	GCHOLAt2	0.0290868	0.0200849	0.0161939	0.0319626	0.0180026	0.0309064	0.0245828	0.023762	0.0480702	0.0312529	0.0190193	0.044778
Tyrosine:dopa oxidase	TYRDOPO	0.00412515	0.00372059	0.00162635	0.00108722	0.00146351	0.00110589	0.00685521	0.00011053	0.000765434	0.000740297	0.00224678	0.000772436
N-acetylglucosamine-6-phosphate deacetylase	AGDC	0.00621575	0.0261072	0.000511607	0.00988056	0.0123942	0.0162045	0.0400548	0.000501938	0.00114542	0.000956556	0.00257478	0.000629732
Biotin transport via sodium symport	BTNt3i	0.0484425	0.0514485	0.00134724	0.0279536	0.03212	0.0622933	0.118223	0.00230946	0.00163841	0.00174027	0.00157199	0.000722885
triokinase	TRIOK	0.214875	0.716445	0.00242514	0.097593	0.631611	0.572774	0.421495	0.424615	1.71603	1.36452	1.33307	3.9712
pyruvate carboxylase	PCm	0.117216	0.209486	0.00749776	0.0658201	0.0962098	0.204282	0.325003	0.00633261	0.00839418	0.00225292	0.0161681	0.00112737
R group coenzyme a ligase	ARTCOAL1	0.282887	0.0519279	0.00170121	0.0648937	0.575149	0.0517932	0.596364	0.00239104	0.0391561	0.021577	5.87456	0.0409993
C-3 sterol keto reductase (zymosterol)	C3STKR2r	0.000604158	0.000719124	3.85529e-05	0.000403374	0.00065289	0.000612904	0.00128867	4.91615e-05	0.000160368	0.000286617	0.000354507	9.97333e-05
cytidylate kinase (CMP),nuclear	CYTK1n	943.548	711.955	417.302	272.256	656.212	942.083	699.015	667.501	612.303	631.749	674.688	579.288
L-Cysteate:2-oxoglutarate aminotransferase	LCYSTAT	0.00247649	0.00560023	0.000330395	0.00115408	0.00269833	0.00592243	0.00205464	0.000132111	0.00233888	0.00155973	0.000975525	0.000624732
carnitine O-aceyltransferase, peroxisomal	CSNAT3x	0.000402557	0.000424114	2.41557e-05	0.000273744	0.000516684	0.000421762	0.000685414	2.69664e-05	9.12493e-05	0.000159155	0.000276133	6.29088e-05
24R-Vitamin D-25-hydroxylase (D3)	24_COMMA_25VITD3Hm	0.000150907	5.81428e-05	1.04708e-05	3.84373e-05	0.000151699	0.000207412	0.000201135	3.91402e-06	6.05925e-05	8.12245e-05	0.000227132	3.26517e-05
Pyridoxine exchange	EX_pydxn_LPAREN(e)RPAREN_	0.00149193	0.000192742	9.37397e-05	0.000181579	0.000179313	0.000210866	0.00152022	0.000125145	8.92109e-05	0.000114634	0.000848054	8.34301e-05
Taurocholic acid exchange	EX_tchola_LPAREN(e)RPAREN_	0.000239171	0.000183544	1.15699e-05	0.000124189	0.000105026	9.17734e-05	0.000634065	7.02083e-06	5.69596e-05	8.72634e-05	8.44565e-05	2.00943e-05
Vitamin D3 transport in mitochondria	VITD3tm3	331.215	320.41	213.494	372.87	236.548	434.003	619.54	240.232	324.767	335.528	519.514	193.311
ornithine transaminase reversible (m)	ORNTArm	0.00724621	0.01361	0.000359055	0.00556296	0.00807729	0.0134462	0.0305124	0.00064023	0.00428862	0.000860365	0.00551496	0.00290321
3 alpha-hydroxysteroid dehydrogenase (type 3)	HSD3A2r	0.0540192	0.045609	0.0736934	0.0682229	0.0733623	0.0683003	0.049641	0.044315	0.0728571	0.0774721	0.106591	0.0242181
T4 transport via facilitated diffusion	THYOXt2	356.275	593.394	358.451	776.301	418.334	547.407	242.651	209.743	354.57	318.618	306.381	514.004
D-alanine/glycine reversible exchange	ALADGLYexR	351.995	958.785	0.0425816	0.057095	459.788	816.678	741.014	400.43	0.0725021	875.438	344.969	533.783
alanine-glyoxylate transaminase (irreversible), (peroxisomal)	AGTix	0.00828672	0.0154902	0.000590365	0.00418303	0.00446827	0.00401004	0.0281197	0.000602693	0.00352878	0.00854189	0.0948726	0.00164289
diacylglycerol acyltransferase	DGAT	8.4763	10.5823	0.0146389	5.04482	0.028399	0.0252662	9.84199	0.0367537	0.0248359	0.0186078	0.0391742	0.0159228
phosphatidic acid phosphatase	PPAP	0.0201557	0.0601275	0.00101489	0.011265	0.0432659	0.0343818	0.112511	0.00281429	0.000308794	0.000804042	0.00358517	0.000826928
orotate phosphoribosyltransferase	ORPT	0.00738558	0.0166308	0.000745258	0.00609351	0.00843682	0.022355	0.0217082	0.00027884	0.00112225	0.00109286	0.0022352	0.00041338
glycocholate transport via bicarbonate countertransport	GCHOLAt	0.087036	0.0683382	0.101613	0.0654004	0.0482872	0.0583131	0.0669619	0.0827238	0.1033	0.0770592	0.0535339	0.0527267
folylpolyglutamate synthetase (10fthf), mitochondrial	FPGS8m	0.00788951	0.0078862	0.000464741	0.00518207	0.0127854	0.0127684	0.0342673	0.000214784	0.000336119	0.000676407	0.000935258	0.000134708
methylenetetrahydrofolate dehydrogenase (NADP), mitochondrial	MTHFDm	532.753	570.665	468.36	432.106	535.846	965.014	1062.57	765.68	569.967	676.382	533.489	688.849
Malonyl-CoA Decarboxylase, mitochondrial	MCDm	0.0216922	0.00450893	0.00134963	0.00127977	0.00487962	0.00491415	0.117669	0.000675434	0.000978596	0.00134171	0.00106474	0.000207221
fatty acyl-CoA synthase (n-C10:0CoA)	FAS100COA	0.00862568	0.00911135	0.00109829	0.00796885	0.00860623	0.0115728	0.0224911	0.00148043	0.000892604	0.00106251	0.00299718	0.00107022
2-Aminoacrylate sulfotransferase	2AMACSULT	0.000603144	0.000795017	0.000263001	0.000789914	0.000183068	0.00256832	0.00148379	3.15453e-05	0.000229531	0.000677448	0.000920479	8.07408e-05
CO2 endoplasmic reticular transport via diffusion	CO2ter	0.00120832	0.00143825	7.71058e-05	0.000806747	0.00130578	0.00122581	0.00257735	9.8323e-05	0.000320735	0.000573234	0.000709014	0.000199467
L-sulfolactate dehydrogenase (NAD+)	SLDx	0.00247649	0.00560023	0.000330395	0.00115408	0.00269833	0.00592243	0.00205464	0.000132111	0.00233888	0.00155973	0.000975525	0.000624732
myo-Inositol exchange	EX_inost_LPAREN(e)RPAREN_	0.00110149	0.000823819	7.92368e-05	0.00041392	0.000980335	0.00180877	0.00213677	3.37283e-05	0.00031086	0.000362972	0.000631641	0.000168998
CO2 peroxisomal transport	CO2tp	0.00362495	0.00431474	0.000231317	0.00242024	0.00391734	0.00367742	0.00773204	0.000294969	0.000962206	0.0017197	0.00212704	0.0005984
3,4-Dihydroxy-L-phenylalanine exchange	EX_34dhphe_LPAREN(e)RPAREN_	0.000106131	0.000413085	4.53094e-06	0.000720672	0.00109376	0.000119621	0.000218272	6.55031e-05	0.000347106	0.000632661	0.00161061	0.000523352
proline oxidase (L-proline, NAD)	PRO1x	0.0381093	0.0432973	0.0372649	0.0399677	0.0327932	0.0644382	0.0441753	0.0194202	0.0336652	0.0216932	0.0336831	0.0317366
biotinidase (biotin), mitochondrial	BTNDm	0.0166446	0.0284212	0.00114501	0.0139712	0.00290017	0.0331913	0.058294	0.000905612	0.000879668	0.00069355	0.00155465	0.000595843
malic enzyme (NADP), mitochondrial	ME2m	0.0337924	0.14645	0.00135503	0.0181933	0.0329435	0.0860265	0.110155	0.0031006	0.00313902	0.141907	0.00257463	0.00387919
Platelet-activating factor acetylhydrolase	PAFH	0.0110675	0.0257888	0.000938781	0.0131676	0.00587867	0.0267558	0.0539629	0.000933536	0.000420866	0.00136892	0.00141032	0.000548349
R total flux	RTOT1	356.334	488.99	330.82	322.394	191.011	176.237	231.511	352.556	278.41	327.184	575.131	254.492
R group to palmitate conversion	ARTPLM1m	0.00173065	0.00297409	0.00012844	0.00115123	0.00196152	0.0077386	0.00604287	0.000165809	9.85379e-05	0.000285542	0.000355145	8.86311e-05
25-hydroxyvitamin D3 transport from mitochondria	25HVITD3tm	254.133	300.633	333.392	298.789	293.472	296.57	420.665	351.231	266.84	311.996	301.197	320.763
glucuronolactone reductase	GLRASE	616.538	494.396	2.02702	290.37	0.924007	349.151	1.2576	1.44767	405.173	179.977	309.41	250.204
fatty acid transport via diffusion	ARACHDt2	598.071	297.241	708.532	649.605	617.721	298.334	592.471	988.126	458.335	734.576	306.245	630.545
fatty-acid--CoA ligase	FACOAL226	195.798	662.301	0.0377353	0.023666	410.065	342.383	0.0381126	0.0498915	542.802	297.806	505.938	310.598
adenylate kinase	ADK1	0.140058	0.167043	0.0560847	0.104982	0.186483	0.171116	0.416253	0.0908486	0.0647108	0.0667011	0.0928416	0.100448
3-hydroxyacyl-CoA dehydratase (3-hydroxyisobutyryl-CoA) (mitochondria)	ECOAH12m	0.000286875	0.00114524	2.38494e-05	0.0015209	0.00119556	0.000422144	0.00072096	9.99265e-05	0.000857582	0.000514641	0.000995162	0.00114706
dimethylglycine dehydrogenase, mitochondrial	DMGDHm	0.00103427	0.00187081	0.000120302	0.0018368	0.00603733	0.000697454	0.00304431	0.000298644	0.00170196	0.0021911	0.00180929	0.000710221
carnitine O-palmitoyltransferase	LNELDCCPT1	0.00116118	0.00213678	0.000125065	0.00102389	0.00174685	0.00195554	0.00403937	0.000412971	8.86494e-05	0.000173374	0.000376037	3.31793e-05
deoxycytidine deaminase, nuclear	DCYTDn	0.0271613	0.148877	0.000386156	0.00270698	0.00341559	0.185345	0.383804	0.269829	0.00200253	0.000710406	0.0141193	0.00303163
phosphatidylinositol-4-phosphate 4-phosphatase	PI4PP	0.0150636	0.057247	0.00118626	0.00370876	0.0296661	0.0815781	0.145859	0.00297569	0.00141475	0.00144618	0.00790951	0.00169623
Vitamin D3 exchange	EX_vitd3_LPAREN(e)RPAREN_	0.000232062	0.000313304	1.17556e-05	0.000103312	0.000159312	0.000233698	0.000569946	1.07986e-05	3.59917e-05	9.83897e-05	8.7952e-05	1.07012e-05
Adrenaline secretion via secretory vesicle (ATP driven)	ADRNLPVESSEC	6.32124e-05	0.000260331	6.48003e-06	0.000117707	0.000142954	4.33355e-05	0.000255754	1.34552e-05	2.69031e-05	7.16885e-05	0.000225205	2.56738e-05
Choline transport, nuclear through pores	CHOLtn	0.0793431	0.0717041	0.0606333	0.0379133	0.0686221	0.0551767	0.0853202	0.0571998	0.0674627	0.0552745	0.0684294	0.0520821
formate mitochondrial transport	FORt2m	0.00759488	0.473313	0.000265222	0.00751747	0.0447868	0.0531169	0.137252	0.0126542	0.36043	158.594	0.277121	3.07695
L-cysteine reversible transport via sodium symport	CYSt4	397.532	236.718	365.595	335.698	463.653	410.292	443.657	462.685	268.311	297.967	336.634	514.447
Beta oxidation of long chain fatty acid	FAOXC140	0.00328596	0.00268736	0.000155203	0.00227733	0.00265656	0.00605156	0.00832326	7.0167e-05	0.000177893	0.000235232	0.000342722	6.43849e-05
phenylacetate-CoA ligase	PACCOAL	0.000186406	0.000376322	7.79687e-06	0.000896252	0.000903685	0.000112382	0.000563789	6.24797e-05	0.000239827	0.000269949	0.000541208	0.000141942
carnitine-acetylcarnitine carrier, peroxisomal	CRNCARtp	0.0262245	0.201003	0.00169696	0.00543899	0.0373109	0.00485403	0.0577484	0.0126985	0.0056092	0.0103642	0.018881	0.00458658
xanthine oxidase	XAO2x	3.32935e-05	0.000148057	4.89046e-06	0.000390261	0.000569803	2.60321e-05	3.48575e-05	2.21836e-05	0.000114059	0.000327163	0.00085805	0.000101539
24 trihydroxy cholesterol transport	XOLTRI24tc	9.89856e-05	0.000185589	9.18627e-06	6.55417e-05	0.000182934	0.000247229	0.000734918	8.65388e-06	2.57694e-05	5.12001e-05	0.00012493	1.75725e-05
acetyl-CoA carboxylase	ACCOAC	0.0747548	0.0854369	0.00378831	0.0339702	0.0649714	0.103763	0.202641	0.008373	0.00515585	0.00683382	0.0217536	0.00459054
methyglyoxylate synthase 2 (from g3p)	MGSA2	0.0496834	0.720984	0.471913	0.237933	0.0734582	0.0449474	0.163045	0.0835184	0.000873877	0.00112244	0.0015596	0.000204328
fatty acid intracellular transport	STCOAtx	0.000372669	0.00149227	0.00036201	0.000681593	0.000580593	0.000385086	0.00141981	0.00346926	0.00277808	0.000846092	0.016371	0.00380658
S-Adenosyl-L-methionine:histamine N-tele-methyltransferase	SAMHISTA	0.000145447	0.000593075	1.39067e-05	0.00030851	0.00111977	7.04506e-05	0.000354	6.25653e-05	0.000523899	0.000411707	0.000410649	0.000212658
glycine reversible transport via sodium and chloride symport (3:1:1)	GLYt7_LPAREN_311_RPAREN_r	0.0164657	0.0583686	0.0570067	0.0403272	0.027181	0.0353552	0.0319515	0.0522146	0.0589828	0.0700093	0.0613189	0.0399641
L-Arginine exchange	EX_arg_DASH_L_LPAREN(e)RPAREN_	7.1281e-05	0.000268443	4.30356e-06	0.00028682	0.000100523	6.06325e-05	0.000145801	1.48378e-05	0.00040398	0.00051251	0.00105718	0.000940782
dihydrofolate reversible lysosomal transport	DHFtl	0.0136195	0.0253038	0.00112107	0.0153313	0.0150192	0.0295367	0.0519181	0.00101364	0.000761708	0.000781629	0.00171806	0.000406731
dihydropyrimidinase (5,6-dihydrouracil)	DHPM1	0.00726145	0.0168175	0.00074143	0.00612966	0.0102537	0.0224743	0.0211572	0.000309464	0.000321945	0.000624416	0.000684286	0.0001405
DM dgtp(n)	DM_dgtp_LPAREN_n_RPAREN_	2.4346e-05	0.000157272	3.25235e-06	0.000409916	0.000427064	4.4128e-05	9.50884e-05	1.15072e-05	5.51687e-05	8.08854e-05	0.000153373	3.17805e-05
fatty acid transport via diffusion	OCDCAtr	431.022	688.636	396.255	424.543	552.005	499.859	417.796	296.919	513.134	981.114	660.079	791.437
pyridoxal dehydrogenase	PYDXDH	0.00104915	0.000364128	0.000226706	0.000898058	0.000379967	0.00114366	0.00143929	0.000201334	0.000142782	9.24225e-05	0.00095403	5.99312e-05
5-nucleotidase (XMP)	NTD10	8.28997e-05	0.000154463	3.65029e-06	0.00108919	0.00145826	2.85414e-05	0.000165097	1.32286e-05	0.000163728	0.000165657	0.000663676	0.000100809
biotin-[acetyl-CoA-carboxylase] ligase, mitochondrial	BACCLm	0.0166446	0.0284212	0.00114501	0.0139712	0.00290017	0.0331913	0.058294	0.000905612	0.000879668	0.00069355	0.00155465	0.000595843
dGDP transport via dADP antiport	DNDPt35m	362.853	328.619	600.113	353.751	365.107	333.436	280.525	309.852	505.716	359.863	220.743	504.33
oxysterol 7alpha-hydroxylase	P4507B11r	0.000135261	0.000187389	7.00543e-06	7.89043e-05	0.000192955	0.000139924	0.000197367	1.07271e-05	2.64065e-05	9.47265e-05	7.01186e-05	1.83568e-05
glycine oxidase, perixosomal	GLYOp	0.0277669	0.0508397	0.00148812	0.0048641	0.0181611	0.0378669	0.0714376	0.00135242	0.0864845	0.180589	0.370502	0.0131455
phosphatidylinositol-3-phosphate 3-phosphatase	PI3PP	0.0426954	0.032002	0.00116988	0.0157643	0.0494052	0.0762109	0.0550341	0.00162708	0.00139475	0.00200576	0.00212183	0.000590419
L-pipecolate oxidase, peroxisomal	LPCOXp	0.00126474	0.00265644	0.000494085	0.00254755	0.00165449	0.00181837	0.00155006	0.00347613	0.0032817	0.0017815	0.0124133	0.00433366
7-glutamyl-10FTHF transport, mitochondrial	10FTHF7GLUtm	0.0042116	0.00420423	0.000144202	0.00417489	0.00815081	0.00839951	0.0173117	0.000187141	0.000194459	0.000380648	0.000493536	5.61112e-05
Sarcosine dehydrogenase (m)	SARDHm	0.000306947	0.000466111	3.83642e-08	0.00315765	0.00382686	0.000702918	0.000547814	0.00012305	0.00324705	0.0040695	0.00373759	0.00105511
fatty-acid--CoA ligase	FACOAL1813	0.000228069	0.000469617	1.95463e-05	8.74366e-05	0.00013778	0.000275361	0.000781133	1.19954e-05	9.1397e-05	2.69754e-05	0.00026011	6.85501e-05
inositol transport via sodium symport	INSTt4	436.725	517.767	0.0637072	480.498	383.547	922.118	413.411	402.034	0.0462315	474.374	369.292	620.013
Dehydroepiandrosterone sulfotransferase	DHEASULT	0.00216902	0.000700182	0.0545698	0.00117946	0.00107829	0.00195386	0.0310721	0.000584409	0.000725061	0.00120408	0.00160413	0.000306636
serine-pyruvate aminotransferase (irreversible), peroxisomal	SPTix	0.00828672	0.0154902	0.000590365	0.00418303	0.00446827	0.00401004	0.0281197	0.000602693	0.00352878	0.00854189	0.0948726	0.00164289
carnitine transferase	TTDCPT2	0.00328596	0.00268736	0.000155203	0.00227733	0.00265656	0.00605156	0.00832326	7.0167e-05	0.000177893	0.000235232	0.000342722	6.43849e-05
L-2-amino-3-oxobutanoate decarboxylation, mitochondrial (spontaneous)	AOBUTDsm	0.0347482	0.00280972	0.000567866	0.0461648	0.0610066	0.0645056	0.0874026	0.00129209	0.0107454	0.218337	0.290898	0.0103692
ribose transport in via proton symporter	RIBt2	392.799	325.272	371.393	278.983	302.145	388.633	189.812	590.812	310.09	468.567	278.132	313.528
Beta oxidation of long chain fatty acid	FAOXC180	0.000960336	0.0027919	4.06431e-05	0.00117109	0.00149368	0.00345623	0.00459067	0.00250151	6.91374e-05	0.000285363	0.000178792	6.19754e-05
folylpolyglutamate synthetase (DHF)	FPGS4	0.0127288	0.0228748	0.00113784	0.0155269	0.0151439	0.0260358	0.0449701	0.000916773	0.000670058	0.000497751	0.00157462	0.000388905
Noradrenaline secretion via secretory vesicle (ATP driven)	NRPPHRVESSEC	0.000316414	0.000593553	0.00019565	0.00062905	0.000870008	0.000396181	0.000322563	0.000322868	0.00021883	3.73737e-05	0.000184965	0.000177261
Creatine transport (sodium symport) (2:1)	CREATt4_LPAREN_2_RPAREN_r	0.000448647	0.00803741	2.42922e-05	0.00115433	0.0055889	0.000282251	0.000991569	0.00011967	0.000532782	0.00022355	0.0007451	0.000216882
Superoxide anion exchange	EX_o2s_LPAREN(e)RPAREN_	0.132231	0.136829	0.182241	0.00880527	0.0140429	0.197862	0.101449	0.0127436	0.0012316	0.346876	0.0945409	0.00015788
3-mercaptolactate-cysteine disulfide transport, extracellular	MERCPLACCYSt	0.0055694	0.00706872	0.00225952	0.000934433	0.00153849	0.00019937	0.00481464	4.9034e-05	0.000691732	0.000688288	0.00116721	0.000540886
cytidine deaminase, nuclear	CYTDn	0.00554152	0.00441935	0.00114194	0.0383044	0.0639495	0.00719086	0.00178135	0.00110246	0.000648396	0.000406359	0.000728482	0.000234355
folylpolyglutamate synthetase (10fthf)	FPGS9	0.00654788	0.0076368	0.000289495	0.00257807	0.00491857	0.00549384	0.0299929	0.000507208	0.000160667	0.000198146	0.000587108	7.13046e-05
phosphatidylinositol 3,4-bisphosphate 5-kinase, nuclear	PI34P5Kn	0.00296057	0.104289	0.000542874	0.00315717	0.00657359	0.0712498	0.205133	0.00255143	0.0012856	0.00142021	0.00761206	0.00166658
Gamma-glutamyl hydrolase (5DHF), lysosomal	GGH_DASH_5DHFl	0.0136195	0.0253038	0.00112107	0.0153313	0.0150192	0.0295367	0.0519181	0.00101364	0.000761708	0.000781629	0.00171806	0.000406731
carnitine O-aceyltransferase, mitochondrial	CSNATm	0.137561	0.099523	0.00935968	0.0857297	0.18424	0.0175002	0.324183	0.00341578	0.00439847	0.00456864	0.00495957	0.00189612
5-aminolevulinate synthase	ALASm	0.00144354	0.00392898	5.58376e-05	0.00132596	0.00438301	0.000849416	0.00363464	0.000155181	0.000982022	0.00168382	0.00223829	0.000687046
Retinol transport via faciliated diffusion	RETt	0.000238878	0.00049518	1.23771e-05	0.000175781	0.000125331	0.000450233	0.000802837	1.22633e-05	8.73408e-05	0.000123929	0.000112508	6.85975e-05
spermidine synthase	SPMS	0.0029956	0.0300354	0.000126248	0.003223	0.00396745	0.00938184	0.0146424	0.000536249	0.000324091	0.000509515	0.000856931	0.000247051
hydroxypyruate transport, peroxisomal	HPYRtp	0.00828672	0.0154902	0.000590365	0.00418303	0.00446827	0.00401004	0.0281197	0.000602693	0.00352878	0.00854189	0.0948726	0.00164289
glucose transport via sodium symport	GLCt4	454.665	559.071	769.637	517.89	336.471	761.231	418.278	858.459	419.525	293.01	321.991	867.783
hydrogen peroxide peroxisomal transport via diffusion	H2O2tp	1.25367	1.81642	1.48534	1.39663	0.138255	2.19012	1.6168	2.04895	2.25932	21.5958	21.4589	2.08009
sodium/ammonium proton antiporter	NAt5	242.644	592.793	204.6	318.438	428.49	650.695	947.042	585.531	539.55	291.919	726.337	590.228
glucose transport via membrane vesicle	GLCMter	166.327	287.372	213.142	381.067	229.95	288.447	111.192	298.805	241.355	261.835	362.621	200.051
L-cysteine/L-threonine Na-dependent exchange (Cys-L in)	CYSTHRNaEx	231.711	220.121	315.237	286.256	347.689	393.345	193.332	272.642	395.29	351.12	408.221	418.717
phosphogluconate dehydrogenase	GND	0.0550896	0.0516297	0.00228165	0.0378209	0.0720366	0.0447618	0.0475621	0.0223268	0.254317	0.00632499	0.0129821	0.0054342
nucleoside-diphosphate kinase (ATP:dTDP), mitochondrial	NDPK4m	241.38	449.223	297.772	275.697	217.579	312.09	438.087	357.819	175.19	215.892	225.242	221.403
UMP kinase (dCTP),nuclear	UMPK6n	324.582	692.066	371.884	670.57	533.153	971.259	338.109	665.93	644.011	1246.15	765.852	586.639
2-methylcitrate synthase	MCITS	0.00110492	0.0021177	0.000243753	0.00119644	0.00123296	0.0115136	0.00107101	0.000210902	0.00222032	0.00129041	0.00160598	0.00076839
dGTP transport via dTDP antiport	DNDPt61m	95.1908	105.062	123.394	82.9865	70.3444	95.4748	94.7893	136.024	90.5476	78.4489	109.187	171.168
4-aminobutyrate transaminase, reversible (mitochondrial)	ABTArm	0.013395	0.0175927	0.0023441	0.0106461	0.0109152	0.0390926	0.0386243	0.00210902	0.00448037	0.00375555	0.00698651	0.00410293
25-hydroxyvitamin D3 transport in cytoplasm	25HVITD3tin	406.866	287.463	540.078	544.731	318.225	275.522	277.082	197.804	319.999	375.465	235.595	254.683
xylulokinase	XYLK	0.0288988	0.0537354	0.0016843	0.026758	0.0332212	0.0624103	0.0876098	0.00182114	0.00301478	0.00208813	0.00432668	0.00105888
L-isoleucine transport via diffusion (extracellular to cytosol)	ILEtec	231.67	313.859	271.85	218.387	307.109	326.043	443.409	216.634	465.935	348.831	267.098	361.457
guanylate kinase (GMP:ATP)	GK1	0.0263931	0.00369475	0.00176942	0.0205763	0.0394029	0.00696664	0.00299938	0.00193112	0.00153749	0.00118408	0.00439515	0.000475595
inorganic diphosphatase, nuclear	PPAn	13.9584	0.0837758	12.9814	0.0483267	10.8782	0.158085	0.0619822	0.0638901	1.31736	0.0566383	0.0577775	0.0602875
cholesterol efflux (ATP depedent)	CHSTEROLt	0.000163886	8.86643e-05	7.12202e-06	9.81847e-05	0.000249378	0.000315107	0.000468451	1.32929e-05	4.23246e-05	5.4616e-05	8.53976e-05	1.10886e-05
malonate-semialdehyde dehydrogenase (acetylating), mitochondrial	MMTSADm	0.00211921	0.00432255	0.000403839	0.00266334	0.00419145	0.00470066	0.00432833	0.00105233	0.00116082	0.0012703	0.00227869	0.00153668
prostaglandin transport via bicarbonate countertransport	PROSTGE1t	0.0324571	0.00293754	0.00051837	0.00134547	0.00186108	0.00180677	0.000796799	0.00043888	0.000741748	0.00142711	0.000868794	0.000769197
ceramide transport protein	CERT1rt	0.00221461	0.0208512	0.000770331	0.00200357	0.0219411	0.00168995	0.00306119	0.000701061	0.000491525	0.000667162	0.000663128	0.000327683
bile acid intracellular transport	DGCHOLte	0.000100281	9.52046e-05	4.57415e-06	0.000102354	0.000203553	0.000167668	0.000219061	1.11215e-05	6.24815e-05	0.000106329	0.000107352	3.29511e-05
Sphingosine 1-phosphate exchange	EX_sphs1p_LPAREN(e)RPAREN_	9.68621e-05	0.000237812	3.40733e-06	0.00013824	0.000167438	0.00022239	0.000936198	1.28943e-05	8.47047e-05	5.01356e-05	0.00011336	3.0501e-05
dihydroorotase	DHORTS	0.00738558	0.0166308	0.000745258	0.00609351	0.00843682	0.022355	0.0217082	0.00027884	0.00112225	0.00109286	0.0022352	0.00041338
FAD transporter, peroxisomal	FADtx	0.000281491	0.000307269	1.73481e-05	0.000184672	0.000313182	0.00029007	0.000688555	1.98259e-05	7.41566e-05	0.000133641	0.000224011	6.00462e-05
dTTP diffusion in nucleus	DTTPtn	183.259	403.071	191.903	312.68	222.248	336.292	297.502	172.801	270.681	326.307	177.416	372.313
Deoxyadenosine exchange	EX_dad_DASH_2_LPAREN(e)RPAREN_	1.85112e-05	0.000129274	2.24199e-06	0.000100627	0.00078543	3.00879e-05	7.61389e-05	1.55708e-05	5.05277e-05	8.20443e-05	0.00018362	4.50982e-05
acetol monooxygenase	ACTLMO	0.000387702	0.000441559	0.000130019	0.00024425	0.000436673	0.00109191	0.000892017	0.000222913	0.00243266	0.0150167	0.0160405	0.00363903
L-carnitine outward transport (H+ antiport)	CRNtHa	248.776	306.995	440.165	361.397	362.115	313.289	291.805	270.906	385.275	189.859	337.985	242.058
Glutamate transport, lysosomal	GLUt7l	0.167593	0.224808	0.00923534	0.128023	0.169852	0.179108	0.439871	0.00922646	0.00627701	0.00928602	0.011913	0.00279203
Ornithine Decarboxylase	ORNDC	0.0072084	0.0137009	0.000353183	0.00566967	0.00805783	0.0134974	0.0305094	0.000633542	0.00391417	0.00140663	0.0054064	0.00366153
ribose transport via diffusion	RIBt	392.799	325.272	371.393	278.983	302.145	388.633	189.812	590.812	310.09	468.567	278.132	313.528
pyridoxal kinase	PYDXK	0.0262742	0.0704465	0.00112652	0.0256942	0.00174256	0.0260082	0.156358	0.00238907	0.000327112	0.00116787	0.0037413	0.000864666
Hydroxypyruvate reductase (NADPH)	HPYRRy	0.00294388	0.0134763	0.000556681	0.00169746	0.00315211	0.000884807	0.0214063	0.000472938	0.00104392	0.00833031	0.0951523	0.00114623
lysophosphatidylcholine (homo sapiens) exchange	EX_lpchol_hs_LPAREN(e)RPAREN_	0.000165312	0.000143321	6.90448e-06	9.20041e-05	0.000116819	0.000172111	0.000277482	7.2379e-06	2.44686e-05	2.70034e-05	0.00012382	1.21615e-05
myo-inositol 3-phosphatase	MI3PP	0.00550284	0.0082208	0.0415366	0.00359498	0.0379508	0.455206	0.0162699	0.000252311	0.000280568	0.000412036	0.000648292	0.00011561
Acetoacetate mitochondrial transport via H+ symport	ACACt2m	0.117223	0.245653	0.00796323	0.0571373	0.103375	0.0890424	0.414927	0.0110507	0.00947964	0.0182845	0.0206211	0.00373446
C-4 methyl sterol oxidase	C4STMO2Pr	0.0028995	0.00458249	0.00252675	0.00363908	0.00164413	0.0014092	0.00102606	0.00128545	0.000975727	0.000710222	0.000426925	0.00083471
L-lysine transport, peroxisomal (irreversible)	LYStip	0.00126474	0.00265644	0.000494085	0.00254755	0.00165449	0.00181837	0.00155006	0.00347613	0.0032817	0.0017815	0.0124133	0.00433366
cytidylate kinase (dCMP)(GTP)	CYTK4	0.126187	0.0996111	0.0809618	0.0699373	0.0480834	0.0512087	0.0700356	0.0753679	0.0563418	0.10843	0.057131	0.0836521
cholate transport via sodium cotransport	CHOLATEt2	0.0344261	0.0551797	0.0285776	0.0344738	0.0311222	0.0312879	0.0356852	0.0237962	0.0162582	0.0298316	0.0218475	0.0377736
glucose 6-phosphate dehydrogenase, endoplasmic reticulum	G6PDH2rer	315.71	195.347	1.11173	360.047	0.761399	536.761	1.33697	1.44058	303.02	281.793	364.745	252.793
purine-nucleoside phosphorylase (Adenosine)	PUNP1	0.175836	0.0224575	0.00600603	0.0333801	0.0595304	0.0243332	0.038479	0.0227692	0.00105885	0.0018164	0.00354663	0.00159878
3 beta-hydroxysteroid dehydrogenase type 1	HSD3B3r	0.00120232	0.00308525	0.000386275	0.000906165	0.0033417	0.00254578	0.00299942	0.000223395	0.00187036	0.0185108	0.0133153	0.00161917
fatty acid intracellular transport	ARACHDCOAtx	0.000312816	0.000996067	0.000245531	0.000358708	0.0015879	0.00109089	0.00157768	0.000109197	0.000470104	0.0011244	0.00439108	0.000565267
nucleoside-diphosphate kinase (ATP:dADP), mitochondrial	NDPK8m	252.026	385.883	321.076	240.615	228.094	345.248	350.425	271.806	272.809	216.859	344.022	225.026
L-lactate reversible transport via sodium symport	L_DASH_LACt4r	704.835	603.32	807.356	316.358	1006.93	540.699	959.468	876.317	319.51	629.951	509.097	917.242
fatty acyl-CoA synthase (n-C8:0CoA), lumped reaction	FAS80COA_L	0.0116411	0.0193611	0.00121333	0.00839052	0.0112527	0.0138931	0.0266141	0.00145731	0.000485937	0.00107804	0.00220394	0.000720383
lipid, flip-flop intracellular transport	DHCHOLESTANATEtm	0.000351357	0.000279061	1.60661e-05	0.000196082	0.000354	0.000363279	0.000544841	1.84443e-05	7.91206e-05	0.000172281	0.000253118	5.7144e-05
5-nucleotidase (dUMP),mitochondrial	NTD1m	0.00656168	0.00468129	0.000343846	0.0044178	0.00454069	0.00683632	0.00508341	0.000951226	0.00128805	0.000490189	0.00107006	0.000349374
nucleoside-diphosphate kinase (ATP:dGDP)	NDPK5	353.379	392.285	472.615	481.354	357.297	249.803	518.314	271.474	516.391	209.657	305.97	233.777
3,5-cyclic-nucleotide phosphodiesterase	PDE4	0.00165215	0.00112955	0.000446239	0.0170782	0.00180462	0.00124367	0.00151749	0.00139792	0.00103222	0.000124674	0.00113372	0.0001275
3-Mercaptolactate:NAD+ oxidoreductase	MCLOR	0.0055694	0.00706872	0.00225952	0.000934433	0.00153849	0.00019937	0.00481464	4.9034e-05	0.000691732	0.000688288	0.00116721	0.000540886
Metanephrine exchange	EX_mepi_LPAREN(e)RPAREN_	0.000326135	0.00166264	3.3065e-05	0.000318708	0.0016581	0.000148199	0.00112944	4.48397e-05	0.000121985	0.000324468	0.000159208	0.000123732
O2 transport, peroxisomal	O2tp	0.629253	1.07392	0.779341	0.698139	0.0911119	1.14084	0.8547	1.02462	2.25732	17.2976	20.3763	2.0799
H2O transport, mitochondrial	H2Otm	0.069228	0.0929642	0.0561245	0.0641338	0.0814512	0.0548943	0.0432944	0.042335	0.0519483	0.0847393	0.0780176	0.0683724
phosphatidylinositol phospholipase C	PIPLC	0.0106374	0.0176689	0.00076955	0.00913072	0.0097339	0.0223493	0.0227121	0.000772449	0.000220341	0.000458793	0.000448707	0.000163467
Tyrosine:dopa oxidase (dopaquinone producing 2)	TYRDOPO3	8.26474e-05	0.000149154	6.02294e-06	0.000385105	0.000444042	6.33245e-05	0.000208144	3.39059e-05	0.000433383	0.000433917	0.000881265	0.00030084
CoA transporter	COAtm	0.0236577	0.184965	0.000730656	0.0182329	0.0191883	0.0389351	0.0612478	0.0135077	0.00536419	0.00968675	0.00921652	0.00232704
Diacylglycerol phosphate kinase (homo sapiens)	DAGKn_hs	0.0078089	0.0550866	0.00107223	0.00342345	0.00612427	0.0281107	0.0343525	0.000883173	0.000802789	0.00105861	0.00207892	0.000636077
5-nucleotidase (GMP)	NTD9	0.0307843	0.0108322	0.00165431	0.0059758	0.0429315	0.0114609	0.025164	0.000570781	0.00159725	0.000794544	0.00113082	0.000323149
5-Hydroxy-L-tryptophan exchange	EX_5htrp_LPAREN(e)RPAREN_	8.86182e-05	0.000160615	4.88208e-06	0.00022635	0.000449696	6.09307e-05	0.000151582	4.24217e-05	0.000283667	0.000503031	0.000433605	0.000259099
R group to palmitate conversion	ARTPLM3m	0.001051	0.00297659	8.80538e-05	0.000857232	0.0027153	0.00361931	0.0031796	0.000191106	6.80287e-05	0.000165528	0.000288115	6.32031e-05
13-cis-retinoic acid isomerase	RAI3	532.313	927.487	549.859	327.483	343.596	582.034	437.871	438.05	361.75	416.868	647.487	534.122
L-glutamine/L-asparagine Na-dependent exchange (Gln-L in)	GLNASNNaEx	469.534	268.947	134.925	283.112	342.525	249.568	302.761	271.386	214.04	429.076	311.833	455.88
dTTP demand	DM_dttp_LPAREN_m_RPAREN_	0.000510924	0.00123758	3.51293e-05	0.00172004	0.00109988	0.000436116	0.000813024	0.000145419	6.014e-05	0.000461817	0.000996706	8.11779e-05
Serotonin uniport	SRTNtu	0.100982	0.0561797	0.0600928	0.0344594	0.0551008	0.082173	0.0416488	0.0742255	0.022944	0.0273715	0.067626	0.10087
Methionine/Leucine exchange (Met in)	METLEUex	304.298	153.036	206.498	250.806	347.292	278.719	367.014	559.997	287.151	249.819	192.548	345.205
K+-Cl- cotransporter (NH4+)	KCC2t	481.964	720.769	591.831	465.391	293.473	406.341	335.656	699.119	460.748	262.066	506.039	333.777
nicotinate-nucleotide diphosphorylase (carboxylating)	NNDPR	0.000196658	0.000578195	1.35814e-05	0.000604128	0.00112239	9.72805e-05	0.000253561	3.80469e-05	0.000138496	0.000121459	0.000282894	0.000101366
thiamine-diphosphate kinase	TMDPPK	0.025279	0.0433424	0.00195216	0.016467	0.0108383	0.0504512	0.0591211	0.00266287	0.0014303	0.000806686	0.00410186	0.000581509
T3 transport via bicarbonate countertransport	TRIODTHYt	306.561	378.235	280.283	568.779	221.027	348.267	272.001	239.349	157.541	168.898	303.052	387.123
mannose transport (uniport)	MANt1r	218.268	0.0674828	564.47	0.0492515	204.791	393.02	0.054436	182.291	244.397	394.415	0.0452514	219.749
citrate transport, mitochondrial	CITtbm	0.0433324	0.0740989	0.00162775	0.0242651	0.0483034	2.57384	0.234876	0.0023434	0.00182574	0.117314	0.0052175	0.0037416
24-dehydrocholesterol reductase [Precursor]	DHCR243r	0.00221045	0.00416234	0.00250607	0.00398388	0.00119389	0.00147408	0.00121456	0.00142486	0.000933127	0.000932112	0.000817266	0.000346588
inositol-1,3,4,5-trisphosphate 5-phosphatase	MI1345PP	0.00574845	0.0138646	0.000448626	0.00415216	0.00493459	0.0136199	0.0281928	0.000324097	0.000415975	0.000767371	0.00109713	0.000140852
Propane-1,2-diol:NAD+ 1-oxidoreductase	PPDOx	337.733	218.851	264.827	336.982	188.713	342.967	282.387	212.821	363.753	249.71	214.689	346.571
L-alanine/L-threonine Na-dependent exchange (Thr-L in)	THRALANaEx	258.596	164.751	185.178	209.25	382.954	502.037	385.163	293.673	234.954	256.054	419.328	272.074
3-Aminopropanoate:2-oxoglutarate aminotransferase (m)	APAT2rm	0.022284	0.044828	0.00263869	0.0185157	0.0273811	0.0189586	0.0428759	0.00210319	0.00324839	0.0198689	0.00213931	0.00220693
bilirubin monoglucuronide transport via bicarbonate countertransport	BILGLCURt	0.00152862	0.00223477	0.00158762	0.000425339	0.00101257	0.00137148	0.00189393	0.00128344	0.00234756	0.000731011	0.000996729	0.000995633
fumarylacetoacetase	FUMAC	0.00715682	0.00999654	0.0026215	0.0040331	0.00393169	0.002858	0.0140904	0.000178181	0.00169053	0.00260888	0.00471388	0.00175205
Dolichyl beta-D-glucosyl phosphate flippase (liver)	DOLGLCP_Lter	0.00401155	0.00686017	0.00099199	0.00520647	0.00407018	0.00629516	0.00613518	0.00147837	0.00126378	0.00100115	0.00128142	0.000766538
glutamine synthetase	GLNS	0.167939	0.111281	0.0113224	0.053636	0.0979506	0.144997	0.183136	0.00647882	0.0857272	0.00799051	0.00488168	0.000414344
dUTP transport via dTDP antiport	DNDPt37m	148.356	96.0478	146.674	84.3502	80.5852	168.28	70.2302	92.7831	106.006	116.997	86.4514	126.581
5-beta-cytochrome P450, family 27, subfamily A, polypeptide 1	P45027A15m	0.000351357	0.000279061	1.60661e-05	0.000196082	0.000354	0.000363279	0.000544841	1.84443e-05	7.91206e-05	0.000172281	0.000253118	5.7144e-05
O-acetylcarnintine transport into mitochondria via diffusion	ACRNtm	0.137561	0.099523	0.00935968	0.0857297	0.18424	0.0175002	0.324183	0.00341578	0.00439847	0.00456864	0.00495957	0.00189612
Ceramide glucosyltransferase	UGCG	0.00221461	0.0208512	0.000770331	0.00200357	0.0219411	0.00168995	0.00306119	0.000701061	0.000491525	0.000667162	0.000663128	0.000327683
R group artificial flux	ARTFR31	0.0429248	0.0365847	0.0318996	0.0358777	0.0302162	0.0197359	0.0223673	0.00120249	0.00695226	0.00575638	0.00772881	0.0115768
folylpolyglutamate synthetase, mitochondrial	FPGS3m	0.00667554	0.00888037	0.000146002	0.00287094	0.00503595	0.00951293	0.0136735	0.000132452	0.000226686	0.000336864	0.000613568	7.03487e-05
R group artificial flux (C16:1)	ARTFR12	0.00917723	0.0134364	0.000171747	0.432543	0.00973781	0.00838692	0.050265	0.000245657	0.00312808	4.59342	7.06617	0.00276674
pyrimidine-nucleoside phosphorylase (uracil)	PYNP2r	0.0249665	0.00341386	0.000271926	0.00292043	0.00508589	0.0066187	0.00317482	0.00359049	0.00147032	0.0017603	0.00261474	0.000396575
deoxyuridine kinase (ATP:Deoxyuridine)	DURIK1	0.047871	0.120184	0.00106299	0.00674349	0.0469846	0.166594	0.270637	0.269414	0.00281692	0.00110535	0.00649322	0.000827803
retinol dehydrogenase (9-cis,NADH)	RDH2	423.471	519.385	672.107	386.758	422.124	761.583	434.273	833.105	455.66	513.61	745.652	549.231
nicotinate-nucleotide adenylyltransferase	NNATn	13.803	0.0319283	10.9607	0.0161422	13.9137	0.0514996	0.0370074	0.0356969	0.765763	0.0210205	0.0448025	0.028271
oxalate transport via bicarbonate countertransport	OXAHCOtex	232.437	278.281	232.348	407.354	290.447	196.36	296.192	246.613	168.784	349.126	0.0403424	309.695
choline phosphatase	PCHOLPr_hs	0.277419	0.481328	0.000810674	0.431667	0.0422176	0.0551842	0.284256	0.000680339	0.000652385	0.00123268	0.00605469	0.0318344
inosine transport in via sodium (1:2) symport	INSt5	0.0179947	0.000738193	0.0253986	0.000909688	0.0418022	283.083	0.00103948	0.0273836	0.0204159	0.0287572	164.547	0.0171102
Thiamin exchange	EX_thm_LPAREN(e)RPAREN_	0.00110059	0.000460162	0.000213331	0.000335526	0.000782683	0.000487941	0.000515346	0.000128243	0.000230835	0.00013585	0.000139417	0.000193238
Xylitol exchange	EX_xylt_LPAREN(e)RPAREN_	0.000650374	0.000888426	4.53548e-05	0.000948998	0.00135313	0.00260569	0.00272978	8.99959e-05	0.00052979	0.000462879	0.000460679	0.000148455
Glutamate formimidoyltransferase	GluForTx	0.000228358	0.000775909	1.45032e-05	0.000868586	0.00141673	0.000107541	0.000413371	6.44662e-05	0.000837185	0.000809586	0.000929976	0.000644243
retinol dehydrogenase (11-cis,NADPH)	RDH3a	386.317	489.169	129.313	598.431	556.351	404.18	538.877	728.834	972.453	575.676	975.411	267.759
bile acid intracellular transport	TDCHOLAte	0.000249874	0.000205492	9.26387e-06	0.000131268	0.000149072	0.000286347	0.000318053	6.274e-06	4.94399e-05	8.42241e-05	0.000150464	3.34544e-05
2-oxoisovalerate dehydrogenase (acylating; 3-methyl-2-oxopentanoate), mitochondrial	OIVD3m	0.000310582	0.000985528	2.04362e-05	0.000643066	0.000564395	0.000252775	0.000463158	8.15003e-05	0.000611588	0.000960397	0.00194944	0.000543555
Urea transport via facilitate diffusion	UREAt	0.0385353	0.0652149	0.0522434	0.0340494	19.112	0.0514746	0.0411015	0.0579152	0.066367	0.0662637	0.0388159	0.027663
L-lactate transport via diffusion (cytosol to mitochondria)	L_DASH_LACtcm	0.05615	0.0177873	0.00571961	0.0225172	0.0286087	0.0263196	0.0392289	0.00840455	0.0267488	0.0484003	0.0723857	0.0325973
cholesterol ester transporter	XOLESTte	0.00010807	0.000131922	3.70233e-06	5.58597e-05	7.51832e-05	0.000182614	0.00025603	8.93743e-06	2.58533e-05	2.96463e-05	2.96701e-05	9.70492e-06
5-glutamyl-THF transport,m mitochondrial	5THFtm	0.00707431	0.0197138	0.000497761	0.00941693	0.0122669	0.00910744	0.0283909	0.000328811	0.000400005	0.000389067	0.000604474	0.000128768
ethanolamine phosphate phosphatase	ETHP	0.0683644	0.0566919	0.00201797	0.0213569	0.361671	0.0768427	0.104489	0.00156534	0.00157692	0.00158912	0.0154141	0.00155058
Pyridoxamine exchange	EX_pydam_LPAREN(e)RPAREN_	0.000121548	6.55584e-05	2.34367e-05	0.00050241	0.000266214	5.62358e-05	7.56529e-05	8.3399e-05	0.000140621	5.04629e-05	0.00132792	9.86407e-05
Gamma-glutamyl hydrolase (10FTHF6GLU), lysosomal	GGH_DASH_10FTHF6GLUl	0.0105292	0.0153445	0.000695502	0.00969157	0.0151282	0.0132427	0.0567982	0.000662557	0.000522223	0.00073059	0.0010047	0.000272335
transaldolase	TALA	0.0105986	0.0254022	0.000669873	0.0128141	0.0121905	0.0240342	0.0429181	0.000617702	0.0847343	0.00168892	0.00315401	0.00168304
alkyl glycerol phosphocholine acetyl transferase	PAFS	0.0110675	0.0257888	0.000938781	0.0131676	0.00587867	0.0267558	0.0539629	0.000933536	0.000420866	0.00136892	0.00141032	0.000548349
dUDP transport via ADP antiport	DNDPt18m	2.70995e-05	4.78856e-05	5.16576e-06	2.691e-06	0.000347228	2.7622e-05	6.35925e-05	1.68197e-05	6.09682e-05	8.90142e-06	0.000163604	4.83633e-05
carnitine-propcarnitine carrier, peroxisomal	CRNCAR3tp	0.000402557	0.000424114	2.41557e-05	0.000273744	0.000516684	0.000421762	0.000685414	2.69664e-05	9.12493e-05	0.000159155	0.000276133	6.29089e-05
D-galactose transport via proton symport	GALt2_2	150.36	269.171	237.915	0.0773023	0.0592662	291.9	286.406	0.0878137	0.054208	240.735	0.0654321	0.0999205
NAD synthase (glutamine-hydrolysing)	NADS2	0.000196658	0.000578195	1.35814e-05	0.000604128	0.00112239	9.72805e-05	0.000253561	3.80469e-05	0.000138496	0.000121459	0.000282894	0.000101366
3-hydroxyacyl-CoA dehydratase (3-hydroxybutanoyl-CoA) (mitochondria)	ECOAH1m	0.000380654	0.00089342	1.97978e-05	0.00142912	0.00188322	0.000208775	0.000799888	9.21866e-05	0.00167725	0.00142266	0.00429087	0.00146469
N-acetylglucosamine kinase	ACGAMK	0.0284605	0.0285907	0.00137385	0.0105118	0.0163041	0.024884	0.00243654	0.00188759	0.00148276	0.00122896	0.00232906	0.000460626
Lathosterol oxidase	LSTO1r	0.00221045	0.00416234	0.00250607	0.00398388	0.00119389	0.00147408	0.00121456	0.00142486	0.000933127	0.000932112	0.000817266	0.000346588
17-beta-hydroxysteroid dehydrogenase	HSD17B8r	0.0525652	0.0599128	0.0298822	0.0376661	0.0555929	0.036849	0.0450189	0.0352506	0.0782029	0.0217124	0.0416503	0.0379735
N-Acetylneuraminate 9-phosphate phosphohydrolase	ACNAMPH	0.020507	0.0451376	0.00108784	0.0150897	0.0231056	0.0250924	0.0544974	0.00062468	0.000775045	0.000785128	0.00152571	0.000426881
phosphatidylinositol 4-kinase, nuclear	PIK4n	0.173165	0.514831	0.211814	0.00850256	0.0156026	0.806693	0.589911	0.9667	0.00177358	0.00277213	0.00755431	0.00185081
L-threonine via sodium symport	THRt4	415.996	491.66	323.021	382.88	417.367	268.719	299.474	380.344	328.47	202.43	399.384	410.026
NADPH transporter, peroxisome	NADPHtxu	0.00741743	0.00883021	0.000473647	0.00496505	0.00807136	0.00735983	0.0154702	0.000602804	0.00197777	0.00353301	0.00428518	0.00124351
D-Fructose exchange	EX_fru_LPAREN(e)RPAREN_	0.000471554	0.00170162	2.83904e-05	0.000161696	0.000589907	0.000917389	0.00244189	6.43909e-05	0.000405099	0.000158959	0.000141916	0.000179294
pyruvate mitochondrial transport via proton symport	PYRt2m	0.335931	0.365441	0.0344957	0.195888	0.300816	2.57233	0.866662	0.0577306	2.29224	13.5583	14.4591	2.0514
uroporphyrinogen-III synthase	UPP3S	0.000180442	0.000491123	6.9797e-06	0.000165745	0.000547877	0.000106177	0.00045433	1.93977e-05	0.000122753	0.000210477	0.000279786	8.58807e-05
Urea transport via diffusion	UREAtm	0.0140385	0.014119	0.0211551	0.0166767	0.0163104	0.0160211	0.0153788	0.0150203	0.0115529	0.0148182	0.0151137	0.0162694
4-Hydroxyphenylacetate exchange	EX_4hphac_LPAREN(e)RPAREN_	0.00144376	0.00153846	5.32435e-05	0.00050286	0.000868487	0.00108192	0.00144423	7.18625e-05	0.00104005	0.000588454	0.00111846	0.000725659
norepinephrine sulfate transport (diffusion)	NRPPHRSFt	0.0001616	0.000615141	1.36314e-05	0.000550116	0.00109971	0.000184902	0.000375222	1.23411e-05	0.000230834	0.000412261	0.000986118	0.000103986
choline phosphate phosphatase	CHLP	0.0360895	0.0565344	0.00180273	0.010967	0.38651	0.04629	0.224442	0.00783703	0.00162053	0.000322835	0.022084	0.000513608
dTDP transport via ADP antiport	DNDPt21m	0.000144963	0.000432536	9.98248e-06	0.000145206	0.000647263	4.61991e-05	0.000320149	3.86337e-05	8.35725e-05	0.000213432	0.000308235	6.0314e-05
aspartate 1-decarboxylase	ASP1DC	0.0191269	0.024974	0.00207396	0.0175797	0.0193457	0.0140832	0.0173415	0.00201383	0.00319594	0.0196254	0.00233568	0.00228051
phosphopantothenoylcysteine decarboxylase	PPCDC	0.000417007	0.00105576	4.2633e-05	0.000956311	0.000975019	0.000132995	0.00112636	0.000103515	0.000398513	0.000677828	0.00202617	0.000320359
aspartate N-acetyltransferase, mitochondrial	ASPNATm	0.00907556	0.00430115	0.00134469	0.00381485	0.0410582	0.00454482	0.0654915	0.00117107	0.00158511	0.00177349	0.00311563	0.000759496
phosphatidylethanolamine N-methyltransferase	PETOHMm_hs	0.0371686	0.0377715	0.00206249	0.00172246	0.0199279	0.000200419	0.0301949	0.000142243	0.000156889	0.000172397	0.000482352	7.18394e-05
uridine facilated transport in cytosol	URIt	155.946	233.944	207.609	128.739	323.418	351.437	485.866	231.698	0.0440119	341.062	354.228	0.0384784
Ammonia exchange	EX_nh4_LPAREN(e)RPAREN_	0.000252481	0.000346307	1.47911e-05	0.0136874	0.0385911	0.000371183	0.000338074	8.01122e-05	0.00788511	0.0945896	0.180798	0.011914
dCDP transport via ATP antiport	DNDPt31m	0.000106391	0.000282958	9.01041e-06	5.79058e-05	0.00116786	9.69581e-05	0.000119191	2.03384e-05	0.000125226	0.000114022	0.000335107	0.000104222
1-acylglycerol-3-phosphate O-acyltransferase 1	AGPAT1	0.285642	0.0386137	0.000964237	0.0532621	0.577351	0.0330031	0.57358	0.00200291	0.034023	0.0281675	5.86007	0.0176073
C-3 sterol dehydrogenase (4-methylzymosterol)	C3STDH1r	0.00149787	0.0033194	0.0036446	0.00266072	0.00119189	0.000927049	0.00130542	0.0010298	0.000696624	0.000452491	0.000779527	0.000562961
myo-inositol 1-phosphatase	MI1PP	0.0659139	0.104771	0.0559498	0.0367526	0.0390658	0.488784	0.0846593	0.0462412	0.00135821	0.00345206	0.0028286	0.00101326
bilirubin beta-diglucuronide transport MDR	BILDGLCURte	0.00146617	0.00126655	0.0020189	0.000142511	0.00224228	0.00116284	0.0013925	0.000935079	0.000766077	0.0014259	0.000447738	0.00045631
D-Alanine transport to perixosome	DALAxt	0.00521418	0.0109609	0.000931504	0.00278122	0.00461522	0.00391708	0.00455712	0.000982932	0.00552866	0.0017375	0.00331171	0.00137384
dihydrofolate reversible mitochondrial transport	DHFtm	0.00746236	0.0135167	0.000647856	0.00404091	0.0083451	0.0113424	0.0277744	0.000398734	0.000602025	0.000537487	0.000757719	0.000189802
glycine amidinotransferase (c)	GLYAMDTRc	0.000448647	0.00803741	2.42922e-05	0.00115433	0.0055889	0.000282251	0.000991569	0.00011967	0.000532782	0.00022355	0.0007451	0.000216882
Pyridoxine 5-phosphate phosphatase	PDXPP	0.0250776	0.0337333	0.000462411	0.0148695	0.000379624	0.0584787	0.0951625	0.00283282	0.00136185	0.00142277	0.000228754	0.000869926
L-gulonate endoplasmic reticular export	GULNter	0.0285483	0.0530191	0.0017433	0.0295811	0.032668	0.0599703	0.0892046	0.00207615	0.00144819	0.00215961	0.00347539	0.000675116
phosphatidylinositol-3,4,5-trisphosphate 3-phosphatase	PI345P3P	0.0529927	0.0842012	0.00256109	0.0406903	0.0453938	0.107855	0.154058	0.00312806	0.00195957	0.00278107	0.00154954	0.000575042
chloride transport via iodide countertransport	CLI2tex	0.0389926	0.0262438	0.0323815	0.0191392	0.0227474	0.0300091	0.0195663	0.0115444	0.0335405	0.0473684	0.0545551	0.0324418
aconitase	ACONT	0.476101	0.387013	0.01416	0.347155	0.274642	0.406249	1.02738	0.0143354	2.31233	3.50996	3.67799	2.06016
malate transport, mitochondrial	MALtm	305.504	1.57819	291.923	0.41519	419.795	0.0887575	1039.05	466.038	251.125	415.987	200.104	1030.17
glyoxylate oxidase, peroxisomal	GLXO2p	0.00158266	0.00577612	0.000598807	0.00147296	0.000807842	0.00475479	0.00147159	0.000235645	0.0259292	0.00901753	0.0517307	0.0568093
Lecithin retinol acyltransferase (9-cis)	LRAT2	0.0977688	0.00953759	0.290208	0.0145037	0.0139555	0.000912783	0.0196602	0.235854	0.000587094	0.000905704	0.00217039	0.366797
alpha-N-Phenylacetyl-L-glutamine exchange	EX_pheacgln_LPAREN(e)RPAREN_	0.000186406	0.000376322	7.79687e-06	0.000896252	0.000903685	0.000112382	0.000563789	6.24797e-05	0.000239827	0.000269949	0.000541208	0.000141942
Glucuronate 1-phosphate phosphatase	GUR1PP	0.025057	0.0402382	0.00127772	0.0167386	0.0270596	0.0637513	0.0526156	0.00137632	0.000287579	0.0014634	0.00280481	0.000487915
Bilirubin monoglucuronide exchange	EX_bilglcur_LPAREN(e)RPAREN_	9.96201e-05	0.000245339	3.36378e-06	7.51924e-05	0.000136498	2.58758e-05	0.000288938	1.01872e-05	7.3147e-05	9.23201e-05	7.74937e-05	2.61574e-05
R group artificial flux	ARTFR43	0.00378205	0.00236186	0.000681117	0.00108038	0.000355781	0.00511865	0.00580106	9.89167e-05	0.000764649	0.00102915	0.00138159	0.000875053
bile acid intracellular transport	DGCHOLtx	0.000100281	9.52046e-05	4.57415e-06	0.000102354	0.000203553	0.000167668	0.000219061	1.11215e-05	6.24815e-05	0.000106329	0.000107352	3.29511e-05
Histamine uniport	HISTAtu	0.00312901	0.000724388	0.0010875	0.00148985	0.00100412	0.0042078	0.00183878	0.00135669	0.00176673	0.00377239	0.00133189	0.00100912
adentylate kinase (GTP)	ADK3	0.0413736	0.0524417	0.0535397	0.0656202	0.0503766	0.0858787	0.0706343	0.0930938	0.0652706	0.0651234	0.0960111	0.099578
AAPSAS	AAPSAS	0.00126474	0.00265644	0.000494085	0.00254755	0.00165449	0.00181837	0.00155006	0.00347613	0.0032817	0.0017815	0.0124133	0.00433366
dUTP transport via dADP antiport	DNDPt40m	168.984	86.8224	97.2564	110.212	83.7023	146.849	147.571	73.9046	213.859	114.287	102.113	200.179
fatty acid intracellular transport	Rtotaltl	0.000354858	0.000850581	1.5189e-05	0.00191797	0.00366053	0.00036487	0.00152919	0.000146679	0.000352328	0.000254766	0.000415516	0.000109082
Propane-1,2-diol:NADP+ 1-oxidoreductase	PPDOy	404.474	294.831	169.814	219.246	225.317	186.443	169.196	129.271	185.724	164.455	206.553	229.167
L-glutamate 5-semialdehyde dehydratase, reversible, mitochondrial	G5SADrm	0.0517745	0.0676646	0.00203974	0.0433206	0.0646076	0.100364	0.197858	0.00200548	0.00548909	0.00210362	0.00388759	0.0033211
deoxyguanosine kinase	DGNSKm	0.000167964	0.000269183	1.15268e-05	0.000686307	0.0010795	0.000215716	0.000211242	5.77013e-05	0.000100792	0.000210616	0.000517321	6.86931e-05
adentylate kinase (GTP)	ADK3m	197.939	299.294	379.785	243.747	185.128	386.699	350.979	304.402	613.915	291.998	317.518	412.626
L-serine/L-asparagine Na-dependent exchange (Ser-L in)	SERASNNaEx	380.782	245.518	554.399	278.195	274.148	164.546	452.84	222.273	174.82	140.723	248.941	176.673
folylpolyglutamate synthetase (10fthf), mitochondrial	FPGS9m	0.0042116	0.00420423	0.000144202	0.00417489	0.00815081	0.00839951	0.0173117	0.000187141	0.000194459	0.000380648	0.000493536	5.61112e-05
phosphatidate transport, nuclear	PA_HStn	0.0078089	0.0550866	0.00107223	0.00342345	0.00612427	0.0281107	0.0343525	0.000883173	0.000802789	0.00105861	0.00207892	0.000636077
carnitine O-aceyltransferase, mitochondrial	CSNAT2m	0.000402557	0.000424114	2.41557e-05	0.000273744	0.000516684	0.000421762	0.000685414	2.69664e-05	9.12493e-05	0.000159155	0.000276133	6.29089e-05
phosphate transport, endoplasmic reticulum	PIter	27.5512	23.5514	16.7599	37.9855	17.5039	44.9817	35.1654	48.2267	3.43996	1.62802	0.583681	1.46253
ADP transporter, peroxisomal	ADPtx	0.0108748	0.0129442	0.000693952	0.00726072	0.011752	0.0110323	0.0231961	0.000884907	0.00288662	0.0051591	0.00638112	0.0017952
N-acetylglucosamine-6-phosphate synthase	ACGAM6PSi	0.006087	0.026552	0.000512034	0.00993362	0.0125047	0.0162423	0.0399464	0.000505737	0.00116225	0.000982079	0.00250808	0.000608294
L-glutamine reversible transport via sodium symport	GLNt4	257.503	352.821	297.92	158.73	705.248	357.523	283.068	505.603	232.579	265.752	236.642	262.681
prostaglandin transport via bicarbonate countertransport	PROSTGE2t	0.0472661	0.0529609	0.00206839	0.026635	0.0395568	0.0545164	0.101142	0.00062645	0.00156096	0.00142474	0.0389831	299.993
Adrenaline exchange	EX_adrnl_LPAREN(e)RPAREN_	0.000189637	0.000780992	1.94401e-05	0.000353122	0.000428862	0.000130007	0.000767263	4.03657e-05	8.07092e-05	0.000215065	0.000675614	7.70213e-05
prostaglandin uniport	PROSTGE2t2	0.000100681	0.00104464	0.000769049	0.00124736	0.00133988	0.00264381	0.00102112	0.00256065	0.000700885	0.00116547	0.0390606	299.993
2-keto-3deoxy-D-glycero-D-galactononic acid phosphohydrolase	KDNH	0.000578548	0.0011512	6.97988e-05	0.000726988	0.000960174	0.00134832	0.0014408	6.49699e-05	0.000253406	0.000187794	0.000525642	0.000105117
Beta oxidation of long chain fatty acid	FAOXC2242046x	0.000312816	0.000996067	0.000245531	0.000358708	0.0015879	0.00109089	0.00157768	0.000109197	0.000470104	0.0011244	0.00439108	0.000565267
D-Fructose 1-phosphate D-glyceraldehyde-3-phosphate-lyase	FBA4	0.00311028	0.00764774	0.000255743	0.00375444	0.00171523	0.00932666	0.019217	0.000645261	0.00261896	0.000263884	0.00138646	0.000714263
Deoxyadenosine deaminase	DADA	0.043868	0.00140121	0.00439232	0.00171217	0.028207	0.00319117	0.00906168	0.000259245	0.0001606	0.000539627	0.0018585	0.00105487
4-aminobutyrate reversible transport in via sodium symport (1:2)	ABUTt4_LPAREN_2_RPAREN_r	550.784	1196.11	476.998	685.488	489.279	628.909	971.693	660.122	646.28	525.784	288.277	634.859
acyl-Coenzyme A oxidase 2, branched chain	ACOX22x	0.000100281	9.52046e-05	4.57234e-06	0.000102354	0.000203553	0.000167668	0.000219061	1.11213e-05	6.24815e-05	0.000106329	0.000107352	3.29511e-05
folylpolyglutamate synthetase (DHF), mitochondrial	FPGS6m	0.00353031	0.00600389	0.000224127	0.00219526	0.00418794	0.00534123	0.0202976	0.000195337	0.000212185	0.000327345	0.000332007	0.000110193
acyl-CoA dehydrogenase (isovaleryl-CoA), mitochondrial	ACOAD8m	0.000273924	0.00207354	1.11551e-05	0.000708089	0.00154861	0.000475991	0.000773741	7.71767e-05	0.000803142	0.0011241	0.00367013	0.00100716
PHEACGLN extracellular transport via diffusion	PHEACGLNt	0.000186406	0.000376322	7.79687e-06	0.000896252	0.000903685	0.000112382	0.000563789	6.24797e-05	0.000239827	0.000269949	0.000541208	0.000141942
deoxycytidine transport via diffusion	DCYTt	4.13465e-05	0.00023406	3.67316e-06	0.000442137	0.000362837	6.20957e-05	0.000186364	2.44695e-05	0.000161423	0.00010181	0.000504625	8.29077e-05
acetone mitochondrial transport via proton symport	ACETONEt2m	0.0046155	0.0229653	0.0022413	0.0131519	0.0138817	0.00756027	0.0337422	0.00138555	2.31785	0.0146232	4.80583	2.06016
nicotinate-nucleotide adenylyltransferase	NNATr	247.149	368.427	205.486	374.098	526.757	301.253	224.182	201.019	272.656	386.588	588.244	458.424
Lathosterol oxidase	LSTO2r	0.00231625	0.00402462	0.00250872	0.00422605	0.00119406	0.00153714	0.00165745	0.0014513	0.000971378	0.000989728	0.00094888	0.000372577
nucleoside-diphosphate kinase (ATP:GDP), mitochondrial	NDPK1m	401.676	684.441	526.803	764.469	497.944	554.849	719.734	393.13	523.981	623.851	676.506	668.803
Glycolate oxidase, peroxisome	GLYCTO1p	0.0199199	0.0207254	0.000941157	0.0117863	0.00811421	0.0269263	0.0562095	0.00109442	0.0413966	3.78773	7.46329	15.1569
Glutamate transport via Na, H symport and K antiport	GLUt6	0.00890995	0.0122049	0.0116497	0.0131495	0.0165048	0.0101798	0.0105899	0.0107646	0.0125875	0.0224479	0.0149802	0.0131348
sphingosylphosphorylcholine (homo sapiens) exchange	EX_spc_hs_LPAREN(e)RPAREN_	0.000141257	0.000203973	4.62761e-06	7.30999e-05	0.000159553	0.000137999	0.000310978	1.12944e-05	5.33312e-05	8.78934e-05	9.8085e-05	4.46168e-05
hyaluronan biosynthesis, precursor 1 exchange	EX_ha_pre1_LPAREN(e)RPAREN_	0.000172091	0.000359993	6.08511e-06	0.000364712	0.000159285	5.36998e-05	0.000250035	7.79953e-06	5.21771e-05	0.000152564	0.000309552	6.38932e-05
fatty acid intracellular transport	ADRNCOAtx	0.000312816	0.000996067	0.000245531	0.000358708	0.0015879	0.00109089	0.00157768	0.000109197	0.000470104	0.0011244	0.00439108	0.000565267
lipid, flip-flop intracellular transport	XOLDIOLONEt	0.000267191	0.000261997	1.66935e-05	0.000150156	0.000261859	0.000202203	0.000674468	2.04739e-05	6.26079e-05	0.000129542	0.000215545	5.55747e-05
dADP transport via dUDP antiport	DNDPt8m	275.99	283.706	537.273	250.925	511.119	319.392	234.582	280.229	474.849	750.747	314.384	487.913
cysteine oxidase	CYSO	0.000427051	0.00247284	2.35175e-05	0.00214261	0.00390025	0.000754109	0.00257141	0.000267178	0.002462	0.00187309	0.0143812	0.00398818
UDP-glucuronosyltransferase 1-10 precursor, microsomal	UGT1A2r	4.06606e-05	0.000133186	3.7737e-06	9.88311e-05	0.000217546	5.70597e-05	0.000133527	8.47542e-06	3.35735e-05	6.57657e-05	0.000109047	3.8914e-05
bicarbonate transport (HCl/NaHCO3 exchange)	NAHCO3_HCLt	776.909	642.343	678.262	435.325	306.034	699.726	857.477	798.096	682.32	604.623	517.958	933.809
L-alanine/glycine reversible exchange	ALAGLYexR	613.076	1060.35	0.0551717	0.077204	824.352	867.873	455.882	552.813	0.0538975	600.278	559.243	917.368
glucose 6-phosphate endoplasmic reticular transport via diffusion	G6Pter	0.0463572	0.0641242	0.00188917	0.0303129	0.0549342	0.0953281	0.170933	0.00226199	0.000835626	0.00280007	0.00302018	0.000724049
L-proline reversible transport via proton symport	PROt2r	804.509	711.706	341.053	809.215	348.256	331.395	629.337	469.468	509.556	698.673	503.877	503.302
UMP kinase (dCTP)	UMPK6	1029	806.206	889.176	864.69	894.244	577.31	716.327	1306.99	468.751	679.771	748.36	656.049
phosphatidylinositol 3,4-bisphosphate 5-kinase	PI34P5K	0.0738586	0.0535185	0.00360708	0.040817	0.0663466	0.0575484	0.116112	0.00275398	0.00142388	0.000723132	0.003184	0.000651015
L-serine/L-threonine Na-dependent exchange (Thr-L in)	THRSERNaEx	179.831	274.135	260.508	323.318	214.834	270.18	386.539	135.771	296.313	344.207	371.666	444.938
Choline exchange	EX_chol_LPAREN(e)RPAREN_	0.00845122	0.011206	0.00134875	0.000545738	0.00377679	0.0302155	0.0152377	8.12381e-05	0.00186333	0.00167522	0.00209275	0.0029279
phosphatidylinositol-3,4-bisphosphate 4-phosphatase, nuclear	PI34P4Pn	0.0131397	0.0618417	0.00228461	0.00637191	0.012812	0.0679548	0.20909	0.00167274	0.00161799	0.00104799	0.00830439	0.00137247
nucleoside-diphosphate kinase (ATP:dUDP)	NDPK6	209.203	289.494	243.725	252.909	250.111	323.699	200.568	345.691	285.787	344.427	189.647	222.883
cytidylate kinase (dCMP,dATP),nuclear	CYTK13n	557.725	676.478	379.91	729.883	859.466	940.785	751.384	1143.32	710.985	580.703	506.991	771.517
Tetrahydrobiopterin-4a-carbinolamine dehydratase	THBPT4ACAMDASE	0.00291958	0.00273499	0.0013357	0.0021551	0.00238722	0.00110628	0.00155705	0.000145362	0.00138426	0.00172499	0.0028069	0.00115365
diphosphomevalonate decarboxylase	DPMVDx	0.00362495	0.00431474	0.000231317	0.00242024	0.00391734	0.00367742	0.00773204	0.000294969	0.000962206	0.0017197	0.00212704	0.0005984
proteolysis of apoC-Lys-btn, mitochondrial	APOC_DASH_LYS_DASH_BTNPm	0.0166446	0.0284212	0.00114501	0.0139712	0.00290017	0.0331913	0.058294	0.000905612	0.000879668	0.00069355	0.00155465	0.000595843
Putrescine:oxygen oxidoreductase (deaminating)	PTRCOX1	0.00503164	0.0260657	0.000345645	0.00737137	0.00746193	0.0153453	0.022477	0.000396847	0.00417132	0.0015571	0.00605763	0.00350291
guanine phosphoribosyltransferase	GUAPRT	0.00579185	0.014233	0.000619617	0.00828291	0.00790249	0.0160278	0.0247075	0.000792187	0.00203511	0.000892451	0.00130272	0.000289921
Serotonin exchange	EX_srtn_LPAREN(e)RPAREN_	0.000109591	0.000365523	7.12426e-06	0.000494972	0.000607472	4.44907e-05	0.000303428	1.98457e-05	0.000542455	0.000500981	0.000848011	9.40812e-05
5-Oxoproline amidohydrolase (ATP-hydrolysing) (ir)	OPAHir	0.0051504	0.00403205	0.00113703	0.00313555	0.00505775	0.00574929	0.00147745	0.000697444	0.000868499	0.00103941	0.00125618	0.000296604
carnitine transferase	VACCCPT2	0.00124526	0.00224683	8.05691e-05	0.00072017	0.00129264	0.0023999	0.00498535	0.000620469	8.24287e-05	0.000335713	0.000255169	4.25852e-05
gamma-glutamylcyclotransferase	GGLUCT	0.0051504	0.00403205	0.00113703	0.00313555	0.00505775	0.00574929	0.00147745	0.000697444	0.000868499	0.00103941	0.00125618	0.000296604
succinate transport, mitochondrial	SUCCt2m	0.00148908	0.00143964	0.00019715	0.000925944	0.0017208	0.00180329	0.00903959	0.000125206	0.00117366	0.00263998	0.000968364	0.000706318
glycogen phosphorylase (glygn2 -> dxtrn)	GLPASE1	0.00170357	0.00231628	0.000129242	0.000722742	0.00295117	0.00230757	0.00272429	0.000138598	0.00010118	0.000125295	0.000213672	5.98689e-05
Glycine betaine transport via diffusion (mitochondria to cytosol)	GLYBtm	0.0123737	0.013755	0.00355691	0.0019295	0.00674053	0.0301244	0.0164748	0.000302567	0.0020398	0.00167036	0.00199607	0.00295402
D-lactate exchange	EX_lac_DASH_D_LPAREN(e)RPAREN_	0.00198722	0.00328962	0.000178324	0.0010168	0.00425367	0.000830663	0.00797156	6.82998e-05	0.000885219	0.00289317	0.0052705	0.000306331
Hydroxymethylglutaryl CoA reductase (ir)	HMGCOARx	0.00362495	0.00431474	0.000231317	0.00242024	0.00391734	0.00367742	0.00773204	0.000294969	0.000962206	0.0017197	0.00212704	0.0005984
sphingosine-1-phosphate transport	SPHS1Ptr	0.0420839	0.0640126	0.00271238	0.0278358	0.0549169	0.0625707	0.16785	0.00199869	0.00209474	0.00174084	0.00437131	0.000967781
malate dehydrogenase	MDH	0.177461	0.17202	0.01743	0.114286	0.0152015	0.0149689	0.184735	0.0237574	0.0479656	2.13071	2.87385	0.0266312
Gamma-glutamyl hydrolase (6THF), lysosomal	GGH_DASH_6THFl	0.0169869	0.0163083	0.000615841	0.011649	0.0222589	0.0166832	0.0591341	0.000617086	0.000551607	0.000741766	0.00130704	0.000255322
cytidine deaminase	CYTD	0.00110684	0.002788	0.000760318	0.00110657	0.00103833	0.00187879	0.00118127	0.000854153	0.000970436	0.000279916	0.00125444	0.000389345
nucleoside-diphosphate kinase (ATP:dCDP)	NDPK7	238.108	653.957	336.882	292.868	480.478	523.591	629.609	459.046	259.517	530.185	391.837	222.694
GMP reductase	GMPR	0.0080298	0.0138005	0.000826362	0.0103044	0.0119698	0.00910007	0.0153923	0.00130497	0.00070302	0.000591305	0.00149411	0.000293089
3-hydroxyisobutyryl-CoA hydrolase, mitochondrial	3HBCOAHLm	0.000286875	0.00114524	2.38494e-05	0.0015209	0.00119556	0.000422144	0.00072096	9.99265e-05	0.000857582	0.000514641	0.000995162	0.00114706
Tyramine O-sulfate transport (diffusion)	TYMSFt	0.000105403	0.000516686	1.87734e-05	0.00043956	0.000836771	0.000177177	0.000255322	2.58988e-05	0.000260812	0.000613785	0.000682612	0.000101975
mesaconate--CoA ligase (ADP-forming), mitochondrial	MECOALm	323.073	576.131	576.401	527.737	598.248	509.476	410.188	580.299	328.869	639.302	559.037	359.942
L-valine transport via diffusion (extracellular to cytosol)	VALtec	377.383	264.561	337.234	268.656	229.27	238.809	277.763	263.755	291.402	177.453	234.031	580.367
chloride transport via formate countertransport (2:1)	CLFORtex2	0.0693385	0.00780427	0.0657807	0.0552897	0.110625	0.13014	0.13534	0.000105816	0.106984	0.100237	0.1784	0.0986695
L-cysteine/L-glutamine reversible exchanger	CYSGLUexR	491.43	768.795	0.0744361	0.0855817	721.305	836.612	924.996	505.176	0.0593288	1001	1177.78	770.644
ADP/ATP transporter, mitochondrial	ATPtm	97.8279	128.312	175.376	102.29	77.0984	227.964	203.813	125.654	119.882	188.306	224.16	99.6487
Hydroxymethylglutaryl CoA synthase (ir)	HMGCOASim	0.0140784	0.158531	0.0014157	0.00810676	0.0099336	0.0131943	0.00913715	0.0126241	0.00213072	0.00900945	0.00902032	0.00181409
fatty acid transport via diffusion	CRVNCtr	497.41	665.591	614.308	376.989	483.7	466.121	562.38	529.111	1105.58	576.228	911.855	1104.23
27 hydroxy cholesterol transport	XOL27OHtm	0.000166545	0.000205541	5.5313e-06	9.00014e-05	0.000136579	0.00012687	0.000213817	7.50699e-06	6.15084e-05	5.62336e-05	7.56013e-05	2.95526e-05
3 beta-hydroxysteroid dehydrogenase type 1	HSD3B2r	0.00177406	0.00307109	0.000311149	0.00111746	0.00360743	0.00183635	0.0060157	0.00026681	0.00279145	0.028858	0.0165644	0.00305365
valine transaminase, mitochondiral	VALTAm	0.039985	0.0200065	0.0163845	0.0190773	0.032546	0.0252061	0.0478227	0.00783893	0.0262513	0.0344737	0.0346787	0.0292522
carnitine O-stearoyl transferase	C180CPT2	0.000960336	0.0027919	4.06431e-05	0.00117109	0.00149368	0.00345623	0.00459067	0.00250151	6.91374e-05	0.000285363	0.000178792	6.19754e-05
3-Methylimidazoleacetic acid exchange	EX_3mlda_LPAREN(e)RPAREN_	0.000145447	0.000593075	1.39067e-05	0.00030851	0.00111977	7.04506e-05	0.000354	6.25653e-05	0.000523899	0.000411707	0.000410649	0.000212658
4-Hydroxyphenylpyruvate:oxygen oxidoreductase	34HPPOR	0.00715682	0.00999654	0.0026215	0.0040331	0.00393169	0.002858	0.0140904	0.000178181	0.00169053	0.00260888	0.00471388	0.00175205
ammonia peroxisomal transport	NH4tp	0.0306046	0.0420302	0.00180621	0.00634958	0.0184684	0.0394001	0.0710722	0.00430836	0.0860656	0.18066	0.365252	0.0138791
C160 transport into the mitochondria	C160CPT2	0.00181121	0.00449538	0.000118657	0.000931609	0.0025542	0.00459049	0.00769236	0.000291066	0.00010794	0.000117142	0.000183756	4.28223e-05
uracil transport via facilated diffusion	URAt	0.000111205	8.48356e-05	6.02741e-06	0.00156642	0.00225839	6.3118e-05	0.000173161	2.21924e-05	0.000177909	0.00022483	0.000730993	9.0831e-05
UDP-glucuronosyltransferase 1-10 precursor, microsomal	UGT1A10r	9.96201e-05	0.000245339	3.36459e-06	7.51924e-05	0.000136498	2.58807e-05	0.000288938	1.01993e-05	7.3147e-05	9.23201e-05	7.74937e-05	2.61631e-05
cytidylate kinase (dCMP),nuclear	CYTK2n	846.053	1156.62	873.144	646.381	941.631	827.149	1041.39	719.983	684.352	386.15	559.167	1097.57
Sarcosine transport (mitochondrial)	SARCStm	0.000850538	0.00183868	0.000120298	0.00257547	0.00467536	8.57061e-05	0.00275581	0.00035233	0.00164619	0.00192889	0.00233561	0.00068033
nucleoside-diphosphate kinase (ATP:IDP)	NDPK9	247.044	542.143	373.281	485.177	316.168	342.034	332.677	383.547	237.471	307.958	362.123	409.704
glutamate 5-kinase (m)	GLU5Km	0.0538075	0.0629033	0.00200854	0.0390693	0.0577389	0.0893527	0.214351	0.00234918	0.00160216	0.00160878	0.00761433	0.00143197
Aminobutyraldehyde dehydrogenase	ABUTD	0.00717777	0.013722	0.000354152	0.00559338	0.00817892	0.0134796	0.0304449	0.000630493	0.00397911	0.00140424	0.00547011	0.00369033
dGDP transport via dUDP antiport	DNDPt33m	260.622	461.036	279.391	342.628	541.357	324.344	320.63	502.666	171.412	335	302.828	334.532
pyrroline-5-carboxylate reductase	P5CRx	0.043881	0.0480907	0.0235828	0.0469815	0.029545	0.0506958	0.0268435	0.0270062	0.0268938	0.0299827	0.0545849	0.0273982
L-aspartate transport via Na, H symport and K antiport	ASPt6	0.000194317	0.000227832	1.3786e-05	0.000211272	0.000511379	0.000221555	9.63775e-05	2.13375e-05	0.000595391	0.000534365	0.000711437	0.000378756
bile acid intracellular transport	TDCHOLAtx	0.000249874	0.000205492	9.26387e-06	0.000131268	0.000149072	0.000286347	0.000318053	6.274e-06	4.94399e-05	8.42241e-05	0.000150464	3.34544e-05
3-hydroxyacyl-CoA dehydrogenase (2-Methylacetoacetyl-CoA), mitochondrial	HACD9m	0.000310582	0.000985528	2.04362e-05	0.000643066	0.000564395	0.000252775	0.000463158	8.15003e-05	0.000611588	0.000960397	0.00194944	0.000543555
Alanine-Sodium symporter	ALAt4	556.519	318.265	216.034	292.456	393.21	347.605	199.623	268.203	199.798	367.887	367.862	212.049
fatty-acid--CoA ligase	FACOAL191	0.024555	0.0484984	0.0013388	0.00760748	0.0267182	0.0415198	0.0635938	0.00131726	0.00109717	0.000804259	0.00125034	0.000347648
dUTP transport via ADP antiport	DNDPt42m	2.07354e-05	1.68517e-05	2.28644e-06	0.000431608	0.000228189	5.16166e-05	0.000184063	1.06411e-06	3.36276e-05	9.4291e-05	8.63145e-05	6.10599e-05
L-1-pyrroline-3-hydroxy-5-carboxylate dehydrogenase	PHCDm	373.67	394.776	262.278	289.213	236.87	110.961	250.881	287.336	386.898	377.623	483.908	434.884
Isocitrate dehydrogenase (NADP+)	ICDHyrm	2.68037	1.34122	2.15449	1.54459	2.03377	2.92914	2.11255	2.59936	0.0023518	2.9281	3.2067	0.0033676
L-1-Pyrroline-3-hydroxy-5-carboxylate spontaneous conversion to L-4-Hydroxyglutamate semialdehyde, mitochondrial	PHCHGSm	373.67	394.776	262.278	289.213	236.87	110.961	250.881	287.336	386.898	377.623	483.908	434.884
leucine mitochondrial transport	LEUt5m	0.0488104	0.0136362	0.0112151	0.0253943	0.0263584	0.0171313	0.0257768	0.00717029	0.0351224	3.21501	0.0452348	0.027541
fatty acyl-CoA desaturase (n-C18:1CoA -> n-C18:2CoA)	DESAT18_8	0.00363812	0.00322844	0.000335645	0.00159233	0.0021844	0.00325833	0.00970022	0.000391848	0.000875541	0.00223538	0.00279536	0.000811283
retinyl ester hydrolase	RETH	13.1904	12.425	12.5989	12.4474	13.3664	10.8885	10.2411	19.1686	17.1676	12.3545	17.1933	16.7194
glycolate transport into peroxisome	GLYCLTtp	0.0199199	0.0207254	0.000941157	0.0117863	0.00811421	0.0269263	0.0562095	0.00109442	0.0413966	3.78773	7.46329	15.1569
L-lactate reversible transport via proton symport	L_DASH_LACt2r	704.835	603.32	807.356	316.358	1006.93	540.699	959.473	876.317	319.511	629.951	509.097	917.243
5-methylthioadenosine phosphorylase	MTAP	0.00298461	0.0300471	0.000127119	0.00326157	0.00403096	0.00938927	0.0147154	0.000530861	0.000402545	0.000527321	0.000851107	0.000251692
Formate exchange	EX_for_LPAREN(e)RPAREN_	0.0157693	0.00759252	0.00165345	0.0183269	0.065059	0.0499091	0.0777983	0.000178	0.0947433	0.0345091	0.268806	0.0140723
pantothenate kinase	PNTK	0.000417007	0.00105576	4.2633e-05	0.000956311	0.000975019	0.000132995	0.00112636	0.000103515	0.000398513	0.000677828	0.00202617	0.000320359
ABC bile acid transporter	TCHOLAt3	0.00247644	0.0158965	0.002028	0.00987293	0.0438926	0.0204359	0.0292563	0.00114148	0.000646649	0.000377776	0.00144824	4.99097e-05
carnitine O-palmitoyltransferase	VACCCPT1	0.00124526	0.00224683	8.05691e-05	0.00072017	0.00129264	0.0023999	0.00498535	0.000620469	8.24287e-05	0.000335713	0.000255169	4.25852e-05
C161 transport into the mitochondria	C161CPT22	0.00127863	0.000983171	7.16633e-05	0.00163343	0.00431527	0.00170436	0.00349961	0.000389824	0.000150938	0.000273888	0.000417838	5.85729e-05
dNAD transport, nuclear trhough pore	DNADtn	13.803	0.0319283	10.9607	0.0161422	13.9137	0.0514996	0.0370074	0.0356969	0.765763	0.0210205	0.0448025	0.028271
myo-Inositol-1-phosphate synthase	MI1PS	0.00763313	0.00655364	0.00117269	0.00752385	0.0140273	0.0285942	0.00534567	0.000511955	0.0008248	0.00158907	0.00164888	0.000501085
glucuronate endoplasmic reticular transport	GLCURter	0.0285483	0.0530191	0.0017433	0.0295811	0.032668	0.0599703	0.0892046	0.00207615	0.00144819	0.00215961	0.00347539	0.000675116
Fumarate:thiosulfate antiport, mitochondrial	FUMTSULtm	706.967	239.131	274.419	175.013	305.991	270.855	672.161	440.868	217.018	262.963	288.275	997.898
C180 transport into the mitochondria	C180CRNt	0.000960336	0.0027919	4.06431e-05	0.00117109	0.00149368	0.00345623	0.00459067	0.00250151	6.91374e-05	0.000285363	0.000178792	6.19754e-05
N-Methylhistamine:oxygen oxidoreductase (deaminating)	MHISOR	0.000145447	0.000593075	1.39067e-05	0.00030851	0.00111977	7.04506e-05	0.000354	6.25653e-05	0.000523899	0.000411707	0.000410649	0.000212658
phosphoglucomutase	PGMT	0.0366904	0.0631777	0.00295538	0.0317019	0.0472113	0.0709623	0.102364	0.00318068	0.00236827	0.00291498	0.00338644	0.000970949
NMN synthetase	NMNS	0.00438039	0.0115394	0.000406012	0.00476957	0.00975583	0.0129327	0.016488	0.000355324	0.000234768	4.42603e-05	0.000435503	0.000173697
D-Alanine Oxidase (x)	DALAOXx	0.00521418	0.0109609	0.000931504	0.00278122	0.00461522	0.00391708	0.00455712	0.000982932	0.00552866	0.0017375	0.00331171	0.00137384
5-Methyltetrahydrofolate transport via receptor binding and protolysis	5MTHFt	254.722	616.214	259.59	319.042	303.316	167.247	178.318	374.895	425.01	363.111	175.76	381.725
biotinidase (biotin)	BTND1	0.401014	0.0124376	0.433078	0.485278	0.00149117	0.0425442	0.598891	0.271923	0.253793	0.000348789	0.00136378	0.000533117
L-serine via sodium symport	SERt4	222.62	463.049	147.041	384.116	339.975	265.508	276.264	198.128	165.133	296.742	453.847	143.024
guanidinoacetate N-methyltransferase (c)	GACMTRc	0.000448647	0.00803741	2.42922e-05	0.00115433	0.0055889	0.000282251	0.000991569	0.00011967	0.000532782	0.00022355	0.0007451	0.000216882
thiamine-triphosphatase	THMTP	0.0246186	0.0432091	0.00191387	0.0165481	0.0108131	0.0503732	0.0590857	0.002684	0.00140686	0.000758098	0.00407221	0.000566649
phosphatidylinositol 4-kinase	PIK4	0.285831	0.494898	0.359105	0.275653	0.314223	0.453372	0.79557	0.667434	0.00122011	0.00203039	0.00314592	0.00105115
adenosylhomocysteinase	AHC	0.0116093	0.0037129	0.00462514	0.00630949	0.00791917	0.0014342	0.0103809	0.000378829	0.00193856	0.00207596	0.00331181	0.00104517
GABA secretion via secretory vesicle (ATP driven)	GABAVESSEC	0.000485222	0.00117751	0.000668495	0.00131171	0.038401	0.00102538	0.034009	0.000790147	0.00175824	0.00243662	0.00360865	0.00056063
cytidylate kinase (CMP,UTP)	CYTK7	708.23	626.924	581.466	584.669	511.622	1389.45	836.08	442.515	1165.93	709.224	595.717	602.913
glycine-cleavage complex (lipoylprotein), mitochondrial	GCCam	0.00247375	0.00200467	0.00031138	0.0107035	0.0355758	0.012602	0.0371038	0.000115857	0.00277048	0.00092253	0.0127268	0.00278038
inositol-1,4,5-trisphosphate 5-phosphatase	MI145PP	0.00745022	0.0119918	0.000414164	0.00386191	0.0026379	0.0081346	0.0130229	0.000398694	0.000282184	0.000414027	0.000912508	0.000228917
acetyl-CoA synthetase	ACSm	0.098816	0.033604	0.00932393	0.0393603	0.132897	0.0554751	0.31406	0.00304892	0.000369924	0.00391102	0.00285871	0.000276178
5-nucleotidase (dTMP)	NTD5	0.0131218	0.00120375	0.00156003	0.0140362	0.0351968	0.0647794	0.0914071	0.00045389	0.00131263	0.00134007	0.00296528	0.00115738
UMP kinase (GTP),nuclear	UMPK4n	758.859	723.252	420.342	962.111	541.155	624.793	563.583	779.212	621.623	945.402	633.563	552.417
(R)-3-Hydroxybutanoate transport via H+ symport	EX_bhb_LPAREN(e)RPAREN_	0.00146157	0.00501048	0.0001184	0.00117829	0.00277513	0.00192697	0.00314335	7.75499e-05	0.00309723	0.00151014	0.00366442	0.00112566
Dopachrome tautomerase	DCT	0.000165295	0.000298308	1.20459e-05	0.000770209	0.000888084	0.000126649	0.000416287	6.78117e-05	0.000866766	0.000867834	0.00176253	0.000601681
glucose-6-phosphate isomerase	PGI	8.15852	4.82459	2.06152	2.1714	4.80469	3.53473	2.00327	3.18669	1.01676	2.81862	1.23614	0.486837
acylphosphatase	ACYP	0.00145787	0.0204469	0.00128696	0.0241164	0.0370954	0.0134961	0.0149194	0.00219869	0.00113575	0.00106902	0.000693361	0.00137743
dCDP transport via dADP antiport	DNDPt29m	469.904	323.969	238.661	472.161	343.18	347.767	263.334	386.939	178.35	285.148	197.546	301.449
[truncated: 1,525 more rows]

## Sheet: min
		Pred 1	pred 2	pred 3	pred 4	pred 5	pred 6	pred 7	pred 8	pred 9	pred 10	pred 11	pred 12
[truncated: 1,950 more rows]

[truncated: 2 more sheets: max, range-mean ratio]
